# Supplementary material for: Microbiomes of Velloziaceae from phosphorus-impoverished soils of the campos rupestres, a biodiversity hotspot
Source: Sci Data. 2019 Jul 31;6:140. doi: 10.1038/s41597-019-0141-3 (PMC6668480; doi:10.1038/s41597-019-0141-3)
Supplement: Supplementary file 1 — Download metadata file [file 41597_2019_141_MOESM1_ESM.zip]

Archive with 4 entries (4 files):
- a_deSouza227A_amplicon.txt
- s_deSouza227A_study.txt
- a_deSouza227A_shotgun.txt
- i_Investigation.txt
