# Supplementary material for: Microbiomes of Velloziaceae from phosphorus-impoverished soils of the campos rupestres, a biodiversity hotspot
Source: Sci Data. 2019 Jul 31;6:140. doi: 10.1038/s41597-019-0141-3 (PMC6668480; doi:10.1038/s41597-019-0141-3)
Supplement: Supplementary file 1 — Download metadata file [file 41597_2019_141_MOESM1_ESM.zip › a_deSouza227A_amplicon.txt]

Sample Name	Protocol REF	Parameter Value[instrument]	Parameter Value[manufacturer]	Assay Name	Raw Data File	Comment[Data Repository]	Comment[Data Record Accession]	Comment[Data Record URI]	Comment[assembly and annotation accession id at jgi genome portal]	Comment[assembly and annotation uri]
Vellozia epidendroides 16S bulk soil	DNA extraction, amplicon and shotgun metagenomic sequencing	MiSeq	Illumina	SRR8585498	SRX5386042	NCBI Sequence Read Archive	SRP186109	https://identifiers.org/ncbi/insdc.sra:SRP186109	1157474	https://genome.jgi.doe.gov/portal/VelepimicroiTags_FD/VelepimicroiTags_FD.info.html
Vellozia epidendroides 16S bulk soil	DNA extraction, amplicon and shotgun metagenomic sequencing	MiSeq	Illumina	SRR8585493	SRX5386047	NCBI Sequence Read Archive	SRP186109	https://identifiers.org/ncbi/insdc.sra:SRP186109	1157474	https://genome.jgi.doe.gov/portal/VelepimicroiTags_FD/VelepimicroiTags_FD.info.html
Vellozia epidendroides 16S bulk soil	DNA extraction, amplicon and shotgun metagenomic sequencing	MiSeq	Illumina	SRR8585476	SRX5386064	NCBI Sequence Read Archive	SRP186109	https://identifiers.org/ncbi/insdc.sra:SRP186109	1157474	https://genome.jgi.doe.gov/portal/VelepimicroiTags_FD/VelepimicroiTags_FD.info.html
Vellozia epidendroides 16S bulk soil	DNA extraction, amplicon and shotgun metagenomic sequencing	MiSeq	Illumina	SRR8585521	SRX5386019	NCBI Sequence Read Archive	SRP186109	https://identifiers.org/ncbi/insdc.sra:SRP186109	1157474	https://genome.jgi.doe.gov/portal/VelepimicroiTags_FD/VelepimicroiTags_FD.info.html
Vellozia epidendroides 16S bulk soil	DNA extraction, amplicon and shotgun metagenomic sequencing	MiSeq	Illumina	SRR8585505	SRX5386035	NCBI Sequence Read Archive	SRP186109	https://identifiers.org/ncbi/insdc.sra:SRP186109	1157474	https://genome.jgi.doe.gov/portal/VelepimicroiTags_FD/VelepimicroiTags_FD.info.html
Vellozia epidendroides 16S bulk soil	DNA extraction, amplicon and shotgun metagenomic sequencing	MiSeq	Illumina	SRR8585523	SRX5386017	NCBI Sequence Read Archive	SRP186109	https://identifiers.org/ncbi/insdc.sra:SRP186109	1157474	https://genome.jgi.doe.gov/portal/VelepimicroiTags_FD/VelepimicroiTags_FD.info.html
Vellozia epidendroides 16S endophytic leaf	DNA extraction, amplicon and shotgun metagenomic sequencing	MiSeq	Illumina	SRR8585473	SRX5386067	NCBI Sequence Read Archive	SRP186109	https://identifiers.org/ncbi/insdc.sra:SRP186109	1157474	https://genome.jgi.doe.gov/portal/VelepimicroiTags_FD/VelepimicroiTags_FD.info.html
Vellozia epidendroides 16S endophytic leaf	DNA extraction, amplicon and shotgun metagenomic sequencing	MiSeq	Illumina	SRR8585526	SRX5386014	NCBI Sequence Read Archive	SRP186109	https://identifiers.org/ncbi/insdc.sra:SRP186109	1157474	https://genome.jgi.doe.gov/portal/VelepimicroiTags_FD/VelepimicroiTags_FD.info.html
Vellozia epidendroides 16S endophytic leaf	DNA extraction, amplicon and shotgun metagenomic sequencing	MiSeq	Illumina	SRR8585490	SRX5386050	NCBI Sequence Read Archive	SRP186109	https://identifiers.org/ncbi/insdc.sra:SRP186109	1157474	https://genome.jgi.doe.gov/portal/VelepimicroiTags_FD/VelepimicroiTags_FD.info.html
Vellozia epidendroides 16S endophytic leaf	DNA extraction, amplicon and shotgun metagenomic sequencing	MiSeq	Illumina	SRR8585504	SRX5386036	NCBI Sequence Read Archive	SRP186109	https://identifiers.org/ncbi/insdc.sra:SRP186109	1157474	https://genome.jgi.doe.gov/portal/VelepimicroiTags_FD/VelepimicroiTags_FD.info.html
Vellozia epidendroides 16S endophytic leaf	DNA extraction, amplicon and shotgun metagenomic sequencing	MiSeq	Illumina	SRR8585458	SRX5386082	NCBI Sequence Read Archive	SRP186109	https://identifiers.org/ncbi/insdc.sra:SRP186109	1157474	https://genome.jgi.doe.gov/portal/VelepimicroiTags_FD/VelepimicroiTags_FD.info.html
Vellozia epidendroides 16S endophytic leaf	DNA extraction, amplicon and shotgun metagenomic sequencing	MiSeq	Illumina	SRR8585486	SRX5386054	NCBI Sequence Read Archive	SRP186109	https://identifiers.org/ncbi/insdc.sra:SRP186109	1157474	https://genome.jgi.doe.gov/portal/VelepimicroiTags_FD/VelepimicroiTags_FD.info.html
Vellozia epidendroides 16S epiphytic leaf	DNA extraction, amplicon and shotgun metagenomic sequencing	MiSeq	Illumina	SRR8585508	SRX5386032	NCBI Sequence Read Archive	SRP186109	https://identifiers.org/ncbi/insdc.sra:SRP186109	1157474	https://genome.jgi.doe.gov/portal/VelepimicroiTags_FD/VelepimicroiTags_FD.info.html
Vellozia epidendroides 16S epiphytic leaf	DNA extraction, amplicon and shotgun metagenomic sequencing	MiSeq	Illumina	SRR8585480	SRX5386060	NCBI Sequence Read Archive	SRP186109	https://identifiers.org/ncbi/insdc.sra:SRP186109	1157474	https://genome.jgi.doe.gov/portal/VelepimicroiTags_FD/VelepimicroiTags_FD.info.html
Vellozia epidendroides 16S epiphytic leaf	DNA extraction, amplicon and shotgun metagenomic sequencing	MiSeq	Illumina	SRR8585481	SRX5386059	NCBI Sequence Read Archive	SRP186109	https://identifiers.org/ncbi/insdc.sra:SRP186109	1157474	https://genome.jgi.doe.gov/portal/VelepimicroiTags_FD/VelepimicroiTags_FD.info.html
Vellozia epidendroides 16S epiphytic leaf	DNA extraction, amplicon and shotgun metagenomic sequencing	MiSeq	Illumina	SRR8585534	SRX5386006	NCBI Sequence Read Archive	SRP186109	https://identifiers.org/ncbi/insdc.sra:SRP186109	1157474	https://genome.jgi.doe.gov/portal/VelepimicroiTags_FD/VelepimicroiTags_FD.info.html
Vellozia epidendroides 16S epiphytic leaf	DNA extraction, amplicon and shotgun metagenomic sequencing	MiSeq	Illumina	SRR8585488	SRX5386052	NCBI Sequence Read Archive	SRP186109	https://identifiers.org/ncbi/insdc.sra:SRP186109	1157474	https://genome.jgi.doe.gov/portal/VelepimicroiTags_FD/VelepimicroiTags_FD.info.html
Vellozia epidendroides 16S epiphytic leaf	DNA extraction, amplicon and shotgun metagenomic sequencing	MiSeq	Illumina	SRR8585485	SRX5386055	NCBI Sequence Read Archive	SRP186109	https://identifiers.org/ncbi/insdc.sra:SRP186109	1157474	https://genome.jgi.doe.gov/portal/VelepimicroiTags_FD/VelepimicroiTags_FD.info.html
Vellozia epidendroides 16S endophytic root	DNA extraction, amplicon and shotgun metagenomic sequencing	MiSeq	Illumina	SRR8585470	SRX5386070	NCBI Sequence Read Archive	SRP186109	https://identifiers.org/ncbi/insdc.sra:SRP186109	1157474	https://genome.jgi.doe.gov/portal/VelepimicroiTags_FD/VelepimicroiTags_FD.info.html
Vellozia epidendroides 16S endophytic root	DNA extraction, amplicon and shotgun metagenomic sequencing	MiSeq	Illumina	SRR8585487	SRX5386053	NCBI Sequence Read Archive	SRP186109	https://identifiers.org/ncbi/insdc.sra:SRP186109	1157474	https://genome.jgi.doe.gov/portal/VelepimicroiTags_FD/VelepimicroiTags_FD.info.html
Vellozia epidendroides 16S endophytic root	DNA extraction, amplicon and shotgun metagenomic sequencing	MiSeq	Illumina	SRR8585511	SRX5386029	NCBI Sequence Read Archive	SRP186109	https://identifiers.org/ncbi/insdc.sra:SRP186109	1157474	https://genome.jgi.doe.gov/portal/VelepimicroiTags_FD/VelepimicroiTags_FD.info.html
Vellozia epidendroides 16S endophytic root	DNA extraction, amplicon and shotgun metagenomic sequencing	MiSeq	Illumina	SRR8585499	SRX5386041	NCBI Sequence Read Archive	SRP186109	https://identifiers.org/ncbi/insdc.sra:SRP186109	1157474	https://genome.jgi.doe.gov/portal/VelepimicroiTags_FD/VelepimicroiTags_FD.info.html
Vellozia epidendroides 16S endophytic root	DNA extraction, amplicon and shotgun metagenomic sequencing	MiSeq	Illumina	SRR8585479	SRX5386061	NCBI Sequence Read Archive	SRP186109	https://identifiers.org/ncbi/insdc.sra:SRP186109	1157474	https://genome.jgi.doe.gov/portal/VelepimicroiTags_FD/VelepimicroiTags_FD.info.html
Vellozia epidendroides 16S endophytic root	DNA extraction, amplicon and shotgun metagenomic sequencing	MiSeq	Illumina	SRR8585525	SRX5386015	NCBI Sequence Read Archive	SRP186109	https://identifiers.org/ncbi/insdc.sra:SRP186109	1157474	https://genome.jgi.doe.gov/portal/VelepimicroiTags_FD/VelepimicroiTags_FD.info.html
Vellozia epidendroides 16S rhizosphere	DNA extraction, amplicon and shotgun metagenomic sequencing	MiSeq	Illumina	SRR8585529	SRX5386011	NCBI Sequence Read Archive	SRP186109	https://identifiers.org/ncbi/insdc.sra:SRP186109	1157474	https://genome.jgi.doe.gov/portal/VelepimicroiTags_FD/VelepimicroiTags_FD.info.html
Vellozia epidendroides 16S rhizosphere	DNA extraction, amplicon and shotgun metagenomic sequencing	MiSeq	Illumina	SRR8585512	SRX5386028	NCBI Sequence Read Archive	SRP186109	https://identifiers.org/ncbi/insdc.sra:SRP186109	1157474	https://genome.jgi.doe.gov/portal/VelepimicroiTags_FD/VelepimicroiTags_FD.info.html
Vellozia epidendroides 16S rhizosphere	DNA extraction, amplicon and shotgun metagenomic sequencing	MiSeq	Illumina	SRR8585477	SRX5386063	NCBI Sequence Read Archive	SRP186109	https://identifiers.org/ncbi/insdc.sra:SRP186109	1157474	https://genome.jgi.doe.gov/portal/VelepimicroiTags_FD/VelepimicroiTags_FD.info.html
Vellozia epidendroides 16S rhizosphere	DNA extraction, amplicon and shotgun metagenomic sequencing	MiSeq	Illumina	SRR8585491	SRX5386049	NCBI Sequence Read Archive	SRP186109	https://identifiers.org/ncbi/insdc.sra:SRP186109	1157474	https://genome.jgi.doe.gov/portal/VelepimicroiTags_FD/VelepimicroiTags_FD.info.html
Vellozia epidendroides 16S rhizosphere	DNA extraction, amplicon and shotgun metagenomic sequencing	MiSeq	Illumina	SRR8585527	SRX5386013	NCBI Sequence Read Archive	SRP186109	https://identifiers.org/ncbi/insdc.sra:SRP186109	1157474	https://genome.jgi.doe.gov/portal/VelepimicroiTags_FD/VelepimicroiTags_FD.info.html
Vellozia epidendroides 16S rhizosphere	DNA extraction, amplicon and shotgun metagenomic sequencing	MiSeq	Illumina	SRR8585500	SRX5386040	NCBI Sequence Read Archive	SRP186109	https://identifiers.org/ncbi/insdc.sra:SRP186109	1157474	https://genome.jgi.doe.gov/portal/VelepimicroiTags_FD/VelepimicroiTags_FD.info.html
Vellozia epidendroides 16S endophytic stem	DNA extraction, amplicon and shotgun metagenomic sequencing	MiSeq	Illumina	SRR8585483	SRX5386057	NCBI Sequence Read Archive	SRP186109	https://identifiers.org/ncbi/insdc.sra:SRP186109	1157474	https://genome.jgi.doe.gov/portal/VelepimicroiTags_FD/VelepimicroiTags_FD.info.html
Vellozia epidendroides 16S endophytic stem	DNA extraction, amplicon and shotgun metagenomic sequencing	MiSeq	Illumina	SRR8585484	SRX5386056	NCBI Sequence Read Archive	SRP186109	https://identifiers.org/ncbi/insdc.sra:SRP186109	1157474	https://genome.jgi.doe.gov/portal/VelepimicroiTags_FD/VelepimicroiTags_FD.info.html
Vellozia epidendroides 16S endophytic stem	DNA extraction, amplicon and shotgun metagenomic sequencing	MiSeq	Illumina	SRR8585472	SRX5386068	NCBI Sequence Read Archive	SRP186109	https://identifiers.org/ncbi/insdc.sra:SRP186109	1157474	https://genome.jgi.doe.gov/portal/VelepimicroiTags_FD/VelepimicroiTags_FD.info.html
Vellozia epidendroides 16S endophytic stem	DNA extraction, amplicon and shotgun metagenomic sequencing	MiSeq	Illumina	SRR8585478	SRX5386062	NCBI Sequence Read Archive	SRP186109	https://identifiers.org/ncbi/insdc.sra:SRP186109	1157474	https://genome.jgi.doe.gov/portal/VelepimicroiTags_FD/VelepimicroiTags_FD.info.html
Vellozia epidendroides 16S endophytic stem	DNA extraction, amplicon and shotgun metagenomic sequencing	MiSeq	Illumina	SRR8585524	SRX5386016	NCBI Sequence Read Archive	SRP186109	https://identifiers.org/ncbi/insdc.sra:SRP186109	1157474	https://genome.jgi.doe.gov/portal/VelepimicroiTags_FD/VelepimicroiTags_FD.info.html
Vellozia epidendroides 16S endophytic stem	DNA extraction, amplicon and shotgun metagenomic sequencing	MiSeq	Illumina	SRR8585466	SRX5386074	NCBI Sequence Read Archive	SRP186109	https://identifiers.org/ncbi/insdc.sra:SRP186109	1157474	https://genome.jgi.doe.gov/portal/VelepimicroiTags_FD/VelepimicroiTags_FD.info.html
Vellozia epidendroides 16S epiphytic stem	DNA extraction, amplicon and shotgun metagenomic sequencing	MiSeq	Illumina	SRR8585537	SRX5386003	NCBI Sequence Read Archive	SRP186109	https://identifiers.org/ncbi/insdc.sra:SRP186109	1157474	https://genome.jgi.doe.gov/portal/VelepimicroiTags_FD/VelepimicroiTags_FD.info.html
Vellozia epidendroides 16S epiphytic stem	DNA extraction, amplicon and shotgun metagenomic sequencing	MiSeq	Illumina	SRR8585535	SRX5386005	NCBI Sequence Read Archive	SRP186109	https://identifiers.org/ncbi/insdc.sra:SRP186109	1157474	https://genome.jgi.doe.gov/portal/VelepimicroiTags_FD/VelepimicroiTags_FD.info.html
Vellozia epidendroides 16S epiphytic stem	DNA extraction, amplicon and shotgun metagenomic sequencing	MiSeq	Illumina	SRR8585482	SRX5386058	NCBI Sequence Read Archive	SRP186109	https://identifiers.org/ncbi/insdc.sra:SRP186109	1157474	https://genome.jgi.doe.gov/portal/VelepimicroiTags_FD/VelepimicroiTags_FD.info.html
Vellozia epidendroides 16S epiphytic stem	DNA extraction, amplicon and shotgun metagenomic sequencing	MiSeq	Illumina	SRR8585522	SRX5386018	NCBI Sequence Read Archive	SRP186109	https://identifiers.org/ncbi/insdc.sra:SRP186109	1157474	https://genome.jgi.doe.gov/portal/VelepimicroiTags_FD/VelepimicroiTags_FD.info.html
Vellozia epidendroides 16S epiphytic stem	DNA extraction, amplicon and shotgun metagenomic sequencing	MiSeq	Illumina	SRR8585528	SRX5386012	NCBI Sequence Read Archive	SRP186109	https://identifiers.org/ncbi/insdc.sra:SRP186109	1157474	https://genome.jgi.doe.gov/portal/VelepimicroiTags_FD/VelepimicroiTags_FD.info.html
Vellozia epidendroides 16S epiphytic stem	DNA extraction, amplicon and shotgun metagenomic sequencing	MiSeq	Illumina	SRR8585519	SRX5386021	NCBI Sequence Read Archive	SRP186109	https://identifiers.org/ncbi/insdc.sra:SRP186109	1157474	https://genome.jgi.doe.gov/portal/VelepimicroiTags_FD/VelepimicroiTags_FD.info.html
Vellozia epidendroides ITS2 bulk soil	DNA extraction, amplicon and shotgun metagenomic sequencing	MiSeq	Illumina	SRR8585460	SRX5386080	NCBI Sequence Read Archive	SRP186109	https://identifiers.org/ncbi/insdc.sra:SRP186109	1157474	https://genome.jgi.doe.gov/portal/VelepimicroiTags_FD/VelepimicroiTags_FD.info.html
Vellozia epidendroides ITS2 bulk soil	DNA extraction, amplicon and shotgun metagenomic sequencing	MiSeq	Illumina	SRR8585497	SRX5386043	NCBI Sequence Read Archive	SRP186109	https://identifiers.org/ncbi/insdc.sra:SRP186109	1157474	https://genome.jgi.doe.gov/portal/VelepimicroiTags_FD/VelepimicroiTags_FD.info.html
Vellozia epidendroides ITS2 bulk soil	DNA extraction, amplicon and shotgun metagenomic sequencing	MiSeq	Illumina	SRR8585463	SRX5386077	NCBI Sequence Read Archive	SRP186109	https://identifiers.org/ncbi/insdc.sra:SRP186109	1157474	https://genome.jgi.doe.gov/portal/VelepimicroiTags_FD/VelepimicroiTags_FD.info.html
Vellozia epidendroides ITS2 bulk soil	DNA extraction, amplicon and shotgun metagenomic sequencing	MiSeq	Illumina	SRR8585455	SRX5386085	NCBI Sequence Read Archive	SRP186109	https://identifiers.org/ncbi/insdc.sra:SRP186109	1157474	https://genome.jgi.doe.gov/portal/VelepimicroiTags_FD/VelepimicroiTags_FD.info.html
Vellozia epidendroides ITS2 bulk soil	DNA extraction, amplicon and shotgun metagenomic sequencing	MiSeq	Illumina	SRR8585501	SRX5386039	NCBI Sequence Read Archive	SRP186109	https://identifiers.org/ncbi/insdc.sra:SRP186109	1157474	https://genome.jgi.doe.gov/portal/VelepimicroiTags_FD/VelepimicroiTags_FD.info.html
Vellozia epidendroides ITS2 bulk soil	DNA extraction, amplicon and shotgun metagenomic sequencing	MiSeq	Illumina	SRR8585464	SRX5386076	NCBI Sequence Read Archive	SRP186109	https://identifiers.org/ncbi/insdc.sra:SRP186109	1157474	https://genome.jgi.doe.gov/portal/VelepimicroiTags_FD/VelepimicroiTags_FD.info.html
Vellozia epidendroides ITS2 endophytic leaf	DNA extraction, amplicon and shotgun metagenomic sequencing	MiSeq	Illumina	SRR8585467	SRX5386073	NCBI Sequence Read Archive	SRP186109	https://identifiers.org/ncbi/insdc.sra:SRP186109	1157474	https://genome.jgi.doe.gov/portal/VelepimicroiTags_FD/VelepimicroiTags_FD.info.html
Vellozia epidendroides ITS2 endophytic leaf	DNA extraction, amplicon and shotgun metagenomic sequencing	MiSeq	Illumina	SRR8585494	SRX5386046	NCBI Sequence Read Archive	SRP186109	https://identifiers.org/ncbi/insdc.sra:SRP186109	1157474	https://genome.jgi.doe.gov/portal/VelepimicroiTags_FD/VelepimicroiTags_FD.info.html
Vellozia epidendroides ITS2 endophytic leaf	DNA extraction, amplicon and shotgun metagenomic sequencing	MiSeq	Illumina	SRR8585518	SRX5386022	NCBI Sequence Read Archive	SRP186109	https://identifiers.org/ncbi/insdc.sra:SRP186109	1157474	https://genome.jgi.doe.gov/portal/VelepimicroiTags_FD/VelepimicroiTags_FD.info.html
Vellozia epidendroides ITS2 endophytic leaf	DNA extraction, amplicon and shotgun metagenomic sequencing	MiSeq	Illumina	SRR8585459	SRX5386081	NCBI Sequence Read Archive	SRP186109	https://identifiers.org/ncbi/insdc.sra:SRP186109	1157474	https://genome.jgi.doe.gov/portal/VelepimicroiTags_FD/VelepimicroiTags_FD.info.html
Vellozia epidendroides ITS2 endophytic leaf	DNA extraction, amplicon and shotgun metagenomic sequencing	MiSeq	Illumina	SRR8585533	SRX5386007	NCBI Sequence Read Archive	SRP186109	https://identifiers.org/ncbi/insdc.sra:SRP186109	1157474	https://genome.jgi.doe.gov/portal/VelepimicroiTags_FD/VelepimicroiTags_FD.info.html
Vellozia epidendroides ITS2 endophytic leaf	DNA extraction, amplicon and shotgun metagenomic sequencing	MiSeq	Illumina	SRR8585475	SRX5386065	NCBI Sequence Read Archive	SRP186109	https://identifiers.org/ncbi/insdc.sra:SRP186109	1157474	https://genome.jgi.doe.gov/portal/VelepimicroiTags_FD/VelepimicroiTags_FD.info.html
Vellozia epidendroides ITS2 epiphytic leaf	DNA extraction, amplicon and shotgun metagenomic sequencing	MiSeq	Illumina	SRR8585514	SRX5386026	NCBI Sequence Read Archive	SRP186109	https://identifiers.org/ncbi/insdc.sra:SRP186109	1157474	https://genome.jgi.doe.gov/portal/VelepimicroiTags_FD/VelepimicroiTags_FD.info.html
Vellozia epidendroides ITS2 epiphytic leaf	DNA extraction, amplicon and shotgun metagenomic sequencing	MiSeq	Illumina	SRR8585516	SRX5386024	NCBI Sequence Read Archive	SRP186109	https://identifiers.org/ncbi/insdc.sra:SRP186109	1157474	https://genome.jgi.doe.gov/portal/VelepimicroiTags_FD/VelepimicroiTags_FD.info.html
Vellozia epidendroides ITS2 epiphytic leaf	DNA extraction, amplicon and shotgun metagenomic sequencing	MiSeq	Illumina	SRR8585513	SRX5386027	NCBI Sequence Read Archive	SRP186109	https://identifiers.org/ncbi/insdc.sra:SRP186109	1157474	https://genome.jgi.doe.gov/portal/VelepimicroiTags_FD/VelepimicroiTags_FD.info.html
Vellozia epidendroides ITS2 epiphytic leaf	DNA extraction, amplicon and shotgun metagenomic sequencing	MiSeq	Illumina	SRR8585510	SRX5386030	NCBI Sequence Read Archive	SRP186109	https://identifiers.org/ncbi/insdc.sra:SRP186109	1157474	https://genome.jgi.doe.gov/portal/VelepimicroiTags_FD/VelepimicroiTags_FD.info.html
Vellozia epidendroides ITS2 epiphytic leaf	DNA extraction, amplicon and shotgun metagenomic sequencing	MiSeq	Illumina	SRR8585456	SRX5386084	NCBI Sequence Read Archive	SRP186109	https://identifiers.org/ncbi/insdc.sra:SRP186109	1157474	https://genome.jgi.doe.gov/portal/VelepimicroiTags_FD/VelepimicroiTags_FD.info.html
Vellozia epidendroides ITS2 epiphytic leaf	DNA extraction, amplicon and shotgun metagenomic sequencing	MiSeq	Illumina	SRR8585457	SRX5386083	NCBI Sequence Read Archive	SRP186109	https://identifiers.org/ncbi/insdc.sra:SRP186109	1157474	https://genome.jgi.doe.gov/portal/VelepimicroiTags_FD/VelepimicroiTags_FD.info.html
Vellozia epidendroides ITS2 endophytic root	DNA extraction, amplicon and shotgun metagenomic sequencing	MiSeq	Illumina	SRR8585469	SRX5386071	NCBI Sequence Read Archive	SRP186109	https://identifiers.org/ncbi/insdc.sra:SRP186109	1157474	https://genome.jgi.doe.gov/portal/VelepimicroiTags_FD/VelepimicroiTags_FD.info.html
Vellozia epidendroides ITS2 endophytic root	DNA extraction, amplicon and shotgun metagenomic sequencing	MiSeq	Illumina	SRR8585507	SRX5386033	NCBI Sequence Read Archive	SRP186109	https://identifiers.org/ncbi/insdc.sra:SRP186109	1157474	https://genome.jgi.doe.gov/portal/VelepimicroiTags_FD/VelepimicroiTags_FD.info.html
Vellozia epidendroides ITS2 endophytic root	DNA extraction, amplicon and shotgun metagenomic sequencing	MiSeq	Illumina	SRR8585461	SRX5386079	NCBI Sequence Read Archive	SRP186109	https://identifiers.org/ncbi/insdc.sra:SRP186109	1157474	https://genome.jgi.doe.gov/portal/VelepimicroiTags_FD/VelepimicroiTags_FD.info.html
Vellozia epidendroides ITS2 endophytic root	DNA extraction, amplicon and shotgun metagenomic sequencing	MiSeq	Illumina	SRR8585471	SRX5386069	NCBI Sequence Read Archive	SRP186109	https://identifiers.org/ncbi/insdc.sra:SRP186109	1157474	https://genome.jgi.doe.gov/portal/VelepimicroiTags_FD/VelepimicroiTags_FD.info.html
Vellozia epidendroides ITS2 endophytic root	DNA extraction, amplicon and shotgun metagenomic sequencing	MiSeq	Illumina	SRR8585462	SRX5386078	NCBI Sequence Read Archive	SRP186109	https://identifiers.org/ncbi/insdc.sra:SRP186109	1157474	https://genome.jgi.doe.gov/portal/VelepimicroiTags_FD/VelepimicroiTags_FD.info.html
Vellozia epidendroides ITS2 endophytic root	DNA extraction, amplicon and shotgun metagenomic sequencing	MiSeq	Illumina	SRR8585495	SRX5386045	NCBI Sequence Read Archive	SRP186109	https://identifiers.org/ncbi/insdc.sra:SRP186109	1157474	https://genome.jgi.doe.gov/portal/VelepimicroiTags_FD/VelepimicroiTags_FD.info.html
Vellozia epidendroides ITS2 rhizosphere	DNA extraction, amplicon and shotgun metagenomic sequencing	MiSeq	Illumina	SRR8585465	SRX5386075	NCBI Sequence Read Archive	SRP186109	https://identifiers.org/ncbi/insdc.sra:SRP186109	1157474	https://genome.jgi.doe.gov/portal/VelepimicroiTags_FD/VelepimicroiTags_FD.info.html
Vellozia epidendroides ITS2 rhizosphere	DNA extraction, amplicon and shotgun metagenomic sequencing	MiSeq	Illumina	SRR8585531	SRX5386009	NCBI Sequence Read Archive	SRP186109	https://identifiers.org/ncbi/insdc.sra:SRP186109	1157474	https://genome.jgi.doe.gov/portal/VelepimicroiTags_FD/VelepimicroiTags_FD.info.html
Vellozia epidendroides ITS2 rhizosphere	DNA extraction, amplicon and shotgun metagenomic sequencing	MiSeq	Illumina	SRR8585506	SRX5386034	NCBI Sequence Read Archive	SRP186109	https://identifiers.org/ncbi/insdc.sra:SRP186109	1157474	https://genome.jgi.doe.gov/portal/VelepimicroiTags_FD/VelepimicroiTags_FD.info.html
Vellozia epidendroides ITS2 rhizosphere	DNA extraction, amplicon and shotgun metagenomic sequencing	MiSeq	Illumina	SRR8585530	SRX5386010	NCBI Sequence Read Archive	SRP186109	https://identifiers.org/ncbi/insdc.sra:SRP186109	1157474	https://genome.jgi.doe.gov/portal/VelepimicroiTags_FD/VelepimicroiTags_FD.info.html
Vellozia epidendroides ITS2 rhizosphere	DNA extraction, amplicon and shotgun metagenomic sequencing	MiSeq	Illumina	SRR8585474	SRX5386066	NCBI Sequence Read Archive	SRP186109	https://identifiers.org/ncbi/insdc.sra:SRP186109	1157474	https://genome.jgi.doe.gov/portal/VelepimicroiTags_FD/VelepimicroiTags_FD.info.html
Vellozia epidendroides ITS2 rhizosphere	DNA extraction, amplicon and shotgun metagenomic sequencing	MiSeq	Illumina	SRR8585536	SRX5386004	NCBI Sequence Read Archive	SRP186109	https://identifiers.org/ncbi/insdc.sra:SRP186109	1157474	https://genome.jgi.doe.gov/portal/VelepimicroiTags_FD/VelepimicroiTags_FD.info.html
Vellozia epidendroides ITS2 endophytic stem	DNA extraction, amplicon and shotgun metagenomic sequencing	MiSeq	Illumina	SRR8585496	SRX5386044	NCBI Sequence Read Archive	SRP186109	https://identifiers.org/ncbi/insdc.sra:SRP186109	1157474	https://genome.jgi.doe.gov/portal/VelepimicroiTags_FD/VelepimicroiTags_FD.info.html
Vellozia epidendroides ITS2 endophytic stem	DNA extraction, amplicon and shotgun metagenomic sequencing	MiSeq	Illumina	SRR8585468	SRX5386072	NCBI Sequence Read Archive	SRP186109	https://identifiers.org/ncbi/insdc.sra:SRP186109	1157474	https://genome.jgi.doe.gov/portal/VelepimicroiTags_FD/VelepimicroiTags_FD.info.html
Vellozia epidendroides ITS2 endophytic stem	DNA extraction, amplicon and shotgun metagenomic sequencing	MiSeq	Illumina	SRR8585509	SRX5386031	NCBI Sequence Read Archive	SRP186109	https://identifiers.org/ncbi/insdc.sra:SRP186109	1157474	https://genome.jgi.doe.gov/portal/VelepimicroiTags_FD/VelepimicroiTags_FD.info.html
Vellozia epidendroides ITS2 endophytic stem	DNA extraction, amplicon and shotgun metagenomic sequencing	MiSeq	Illumina	SRR8585489	SRX5386051	NCBI Sequence Read Archive	SRP186109	https://identifiers.org/ncbi/insdc.sra:SRP186109	1157474	https://genome.jgi.doe.gov/portal/VelepimicroiTags_FD/VelepimicroiTags_FD.info.html
Vellozia epidendroides ITS2 endophytic stem	DNA extraction, amplicon and shotgun metagenomic sequencing	MiSeq	Illumina	SRR8585492	SRX5386048	NCBI Sequence Read Archive	SRP186109	https://identifiers.org/ncbi/insdc.sra:SRP186109	1157474	https://genome.jgi.doe.gov/portal/VelepimicroiTags_FD/VelepimicroiTags_FD.info.html
Vellozia epidendroides ITS2 endophytic stem	DNA extraction, amplicon and shotgun metagenomic sequencing	MiSeq	Illumina	SRR8585502	SRX5386038	NCBI Sequence Read Archive	SRP186109	https://identifiers.org/ncbi/insdc.sra:SRP186109	1157474	https://genome.jgi.doe.gov/portal/VelepimicroiTags_FD/VelepimicroiTags_FD.info.html
Vellozia epidendroides ITS2 epiphytic stem	DNA extraction, amplicon and shotgun metagenomic sequencing	MiSeq	Illumina	SRR8585538	SRX5386002	NCBI Sequence Read Archive	SRP186109	https://identifiers.org/ncbi/insdc.sra:SRP186109	1157474	https://genome.jgi.doe.gov/portal/VelepimicroiTags_FD/VelepimicroiTags_FD.info.html
Vellozia epidendroides ITS2 epiphytic stem	DNA extraction, amplicon and shotgun metagenomic sequencing	MiSeq	Illumina	SRR8585503	SRX5386037	NCBI Sequence Read Archive	SRP186109	https://identifiers.org/ncbi/insdc.sra:SRP186109	1157474	https://genome.jgi.doe.gov/portal/VelepimicroiTags_FD/VelepimicroiTags_FD.info.html
Vellozia epidendroides ITS2 epiphytic stem	DNA extraction, amplicon and shotgun metagenomic sequencing	MiSeq	Illumina	SRR8585517	SRX5386023	NCBI Sequence Read Archive	SRP186109	https://identifiers.org/ncbi/insdc.sra:SRP186109	1157474	https://genome.jgi.doe.gov/portal/VelepimicroiTags_FD/VelepimicroiTags_FD.info.html
Vellozia epidendroides ITS2 epiphytic stem	DNA extraction, amplicon and shotgun metagenomic sequencing	MiSeq	Illumina	SRR8585532	SRX5386008	NCBI Sequence Read Archive	SRP186109	https://identifiers.org/ncbi/insdc.sra:SRP186109	1157474	https://genome.jgi.doe.gov/portal/VelepimicroiTags_FD/VelepimicroiTags_FD.info.html
Vellozia epidendroides ITS2 epiphytic stem	DNA extraction, amplicon and shotgun metagenomic sequencing	MiSeq	Illumina	SRR8585515	SRX5386025	NCBI Sequence Read Archive	SRP186109	https://identifiers.org/ncbi/insdc.sra:SRP186109	1157474	https://genome.jgi.doe.gov/portal/VelepimicroiTags_FD/VelepimicroiTags_FD.info.html
Vellozia epidendroides ITS2 epiphytic stem	DNA extraction, amplicon and shotgun metagenomic sequencing	MiSeq	Illumina	SRR8585520	SRX5386020	NCBI Sequence Read Archive	SRP186109	https://identifiers.org/ncbi/insdc.sra:SRP186109	1157474	https://genome.jgi.doe.gov/portal/VelepimicroiTags_FD/VelepimicroiTags_FD.info.html
Barbacenia macrantha 16S exposed rock	DNA extraction, amplicon and shotgun metagenomic sequencing	MiSeq	Illumina	SRR8585379	SRX5385996	NCBI Sequence Read Archive	SRP186109	https://identifiers.org/ncbi/insdc.sra:SRP186109	1157475	https://genome.jgi.doe.gov/portal/BarmaciTags_FD/BarmaciTags_FD.info.html
Barbacenia macrantha 16S exposed rock	DNA extraction, amplicon and shotgun metagenomic sequencing	MiSeq	Illumina	SRR8585374	SRX5386001	NCBI Sequence Read Archive	SRP186109	https://identifiers.org/ncbi/insdc.sra:SRP186109	1157475	https://genome.jgi.doe.gov/portal/BarmaciTags_FD/BarmaciTags_FD.info.html
Barbacenia macrantha 16S endophytic leaf	DNA extraction, amplicon and shotgun metagenomic sequencing	MiSeq	Illumina	SRR8585382	SRX5385993	NCBI Sequence Read Archive	SRP186109	https://identifiers.org/ncbi/insdc.sra:SRP186109	1157475	https://genome.jgi.doe.gov/portal/BarmaciTags_FD/BarmaciTags_FD.info.html
Barbacenia macrantha 16S endophytic leaf	DNA extraction, amplicon and shotgun metagenomic sequencing	MiSeq	Illumina	SRR8585388	SRX5385987	NCBI Sequence Read Archive	SRP186109	https://identifiers.org/ncbi/insdc.sra:SRP186109	1157475	https://genome.jgi.doe.gov/portal/BarmaciTags_FD/BarmaciTags_FD.info.html
Barbacenia macrantha 16S endophytic root	DNA extraction, amplicon and shotgun metagenomic sequencing	MiSeq	Illumina	SRR8585378	SRX5385997	NCBI Sequence Read Archive	SRP186109	https://identifiers.org/ncbi/insdc.sra:SRP186109	1157475	https://genome.jgi.doe.gov/portal/BarmaciTags_FD/BarmaciTags_FD.info.html
Barbacenia macrantha 16S endophytic root	DNA extraction, amplicon and shotgun metagenomic sequencing	MiSeq	Illumina	SRR8585389	SRX5385986	NCBI Sequence Read Archive	SRP186109	https://identifiers.org/ncbi/insdc.sra:SRP186109	1157475	https://genome.jgi.doe.gov/portal/BarmaciTags_FD/BarmaciTags_FD.info.html
Barbacenia macrantha 16S endophytic root	DNA extraction, amplicon and shotgun metagenomic sequencing	MiSeq	Illumina	SRR8585375	SRX5386000	NCBI Sequence Read Archive	SRP186109	https://identifiers.org/ncbi/insdc.sra:SRP186109	1157475	https://genome.jgi.doe.gov/portal/BarmaciTags_FD/BarmaciTags_FD.info.html
Barbacenia macrantha 16S endophytic stem	DNA extraction, amplicon and shotgun metagenomic sequencing	MiSeq	Illumina	SRR8585387	SRX5385988	NCBI Sequence Read Archive	SRP186109	https://identifiers.org/ncbi/insdc.sra:SRP186109	1157475	https://genome.jgi.doe.gov/portal/BarmaciTags_FD/BarmaciTags_FD.info.html
Barbacenia macrantha ITS2 exposed rock	DNA extraction, amplicon and shotgun metagenomic sequencing	MiSeq	Illumina	SRR8585381	SRX5385994	NCBI Sequence Read Archive	SRP186109	https://identifiers.org/ncbi/insdc.sra:SRP186109	1157475	https://genome.jgi.doe.gov/portal/BarmaciTags_FD/BarmaciTags_FD.info.html
Barbacenia macrantha ITS2 exposed rock	DNA extraction, amplicon and shotgun metagenomic sequencing	MiSeq	Illumina	SRR8585380	SRX5385995	NCBI Sequence Read Archive	SRP186109	https://identifiers.org/ncbi/insdc.sra:SRP186109	1157475	https://genome.jgi.doe.gov/portal/BarmaciTags_FD/BarmaciTags_FD.info.html
Barbacenia macrantha ITS2 endophytic leaf	DNA extraction, amplicon and shotgun metagenomic sequencing	MiSeq	Illumina	SRR8585376	SRX5385999	NCBI Sequence Read Archive	SRP186109	https://identifiers.org/ncbi/insdc.sra:SRP186109	1157475	https://genome.jgi.doe.gov/portal/BarmaciTags_FD/BarmaciTags_FD.info.html
Barbacenia macrantha ITS2 endophytic leaf	DNA extraction, amplicon and shotgun metagenomic sequencing	MiSeq	Illumina	SRR8585377	SRX5385998	NCBI Sequence Read Archive	SRP186109	https://identifiers.org/ncbi/insdc.sra:SRP186109	1157475	https://genome.jgi.doe.gov/portal/BarmaciTags_FD/BarmaciTags_FD.info.html
Barbacenia macrantha ITS2 rhizosphere	DNA extraction, amplicon and shotgun metagenomic sequencing	MiSeq	Illumina	SRR8585383	SRX5385992	NCBI Sequence Read Archive	SRP186109	https://identifiers.org/ncbi/insdc.sra:SRP186109	1157475	https://genome.jgi.doe.gov/portal/BarmaciTags_FD/BarmaciTags_FD.info.html
Barbacenia macrantha ITS2 rhizosphere	DNA extraction, amplicon and shotgun metagenomic sequencing	MiSeq	Illumina	SRR8585386	SRX5385989	NCBI Sequence Read Archive	SRP186109	https://identifiers.org/ncbi/insdc.sra:SRP186109	1157475	https://genome.jgi.doe.gov/portal/BarmaciTags_FD/BarmaciTags_FD.info.html
Barbacenia macrantha ITS2 epiphytic stem	DNA extraction, amplicon and shotgun metagenomic sequencing	MiSeq	Illumina	SRR8585384	SRX5385991	NCBI Sequence Read Archive	SRP186109	https://identifiers.org/ncbi/insdc.sra:SRP186109	1157475	https://genome.jgi.doe.gov/portal/BarmaciTags_FD/BarmaciTags_FD.info.html
Barbacenia macrantha ITS2 epiphytic stem	DNA extraction, amplicon and shotgun metagenomic sequencing	MiSeq	Illumina	SRR8585385	SRX5385990	NCBI Sequence Read Archive	SRP186109	https://identifiers.org/ncbi/insdc.sra:SRP186109	1157475	https://genome.jgi.doe.gov/portal/BarmaciTags_FD/BarmaciTags_FD.info.html
Barbacenia macrantha 16S exposed rock	DNA extraction, amplicon and shotgun metagenomic sequencing	MiSeq	Illumina	SRR8585408	SRX5385967	NCBI Sequence Read Archive	SRP186109	https://identifiers.org/ncbi/insdc.sra:SRP186109	1157475	https://genome.jgi.doe.gov/portal/BarmaciTags_FD/BarmaciTags_FD.info.html
Barbacenia macrantha 16S exposed rock	DNA extraction, amplicon and shotgun metagenomic sequencing	MiSeq	Illumina	SRR8585409	SRX5385966	NCBI Sequence Read Archive	SRP186109	https://identifiers.org/ncbi/insdc.sra:SRP186109	1157475	https://genome.jgi.doe.gov/portal/BarmaciTags_FD/BarmaciTags_FD.info.html
Barbacenia macrantha 16S exposed rock	DNA extraction, amplicon and shotgun metagenomic sequencing	MiSeq	Illumina	SRR8585406	SRX5385969	NCBI Sequence Read Archive	SRP186109	https://identifiers.org/ncbi/insdc.sra:SRP186109	1157475	https://genome.jgi.doe.gov/portal/BarmaciTags_FD/BarmaciTags_FD.info.html
Barbacenia macrantha 16S exposed rock	DNA extraction, amplicon and shotgun metagenomic sequencing	MiSeq	Illumina	SRR8585439	SRX5385936	NCBI Sequence Read Archive	SRP186109	https://identifiers.org/ncbi/insdc.sra:SRP186109	1157475	https://genome.jgi.doe.gov/portal/BarmaciTags_FD/BarmaciTags_FD.info.html
Barbacenia macrantha 16S endophytic leaf	DNA extraction, amplicon and shotgun metagenomic sequencing	MiSeq	Illumina	SRR8585440	SRX5385935	NCBI Sequence Read Archive	SRP186109	https://identifiers.org/ncbi/insdc.sra:SRP186109	1157475	https://genome.jgi.doe.gov/portal/BarmaciTags_FD/BarmaciTags_FD.info.html
Barbacenia macrantha 16S endophytic leaf	DNA extraction, amplicon and shotgun metagenomic sequencing	MiSeq	Illumina	SRR8585433	SRX5385942	NCBI Sequence Read Archive	SRP186109	https://identifiers.org/ncbi/insdc.sra:SRP186109	1157475	https://genome.jgi.doe.gov/portal/BarmaciTags_FD/BarmaciTags_FD.info.html
Barbacenia macrantha 16S endophytic leaf	DNA extraction, amplicon and shotgun metagenomic sequencing	MiSeq	Illumina	SRR8585415	SRX5385960	NCBI Sequence Read Archive	SRP186109	https://identifiers.org/ncbi/insdc.sra:SRP186109	1157475	https://genome.jgi.doe.gov/portal/BarmaciTags_FD/BarmaciTags_FD.info.html
Barbacenia macrantha 16S endophytic leaf	DNA extraction, amplicon and shotgun metagenomic sequencing	MiSeq	Illumina	SRR8585413	SRX5385962	NCBI Sequence Read Archive	SRP186109	https://identifiers.org/ncbi/insdc.sra:SRP186109	1157475	https://genome.jgi.doe.gov/portal/BarmaciTags_FD/BarmaciTags_FD.info.html
Barbacenia macrantha 16S epiphytic leaf	DNA extraction, amplicon and shotgun metagenomic sequencing	MiSeq	Illumina	SRR8585421	SRX5385954	NCBI Sequence Read Archive	SRP186109	https://identifiers.org/ncbi/insdc.sra:SRP186109	1157475	https://genome.jgi.doe.gov/portal/BarmaciTags_FD/BarmaciTags_FD.info.html
Barbacenia macrantha 16S epiphytic leaf	DNA extraction, amplicon and shotgun metagenomic sequencing	MiSeq	Illumina	SRR8585431	SRX5385944	NCBI Sequence Read Archive	SRP186109	https://identifiers.org/ncbi/insdc.sra:SRP186109	1157475	https://genome.jgi.doe.gov/portal/BarmaciTags_FD/BarmaciTags_FD.info.html
Barbacenia macrantha 16S epiphytic leaf	DNA extraction, amplicon and shotgun metagenomic sequencing	MiSeq	Illumina	SRR8585446	SRX5385929	NCBI Sequence Read Archive	SRP186109	https://identifiers.org/ncbi/insdc.sra:SRP186109	1157475	https://genome.jgi.doe.gov/portal/BarmaciTags_FD/BarmaciTags_FD.info.html
Barbacenia macrantha 16S epiphytic leaf	DNA extraction, amplicon and shotgun metagenomic sequencing	MiSeq	Illumina	SRR8585427	SRX5385948	NCBI Sequence Read Archive	SRP186109	https://identifiers.org/ncbi/insdc.sra:SRP186109	1157475	https://genome.jgi.doe.gov/portal/BarmaciTags_FD/BarmaciTags_FD.info.html
Barbacenia macrantha 16S epiphytic leaf	DNA extraction, amplicon and shotgun metagenomic sequencing	MiSeq	Illumina	SRR8585426	SRX5385949	NCBI Sequence Read Archive	SRP186109	https://identifiers.org/ncbi/insdc.sra:SRP186109	1157475	https://genome.jgi.doe.gov/portal/BarmaciTags_FD/BarmaciTags_FD.info.html
Barbacenia macrantha 16S epiphytic leaf	DNA extraction, amplicon and shotgun metagenomic sequencing	MiSeq	Illumina	SRR8585405	SRX5385970	NCBI Sequence Read Archive	SRP186109	https://identifiers.org/ncbi/insdc.sra:SRP186109	1157475	https://genome.jgi.doe.gov/portal/BarmaciTags_FD/BarmaciTags_FD.info.html
Barbacenia macrantha 16S endophytic root	DNA extraction, amplicon and shotgun metagenomic sequencing	MiSeq	Illumina	SRR8585399	SRX5385976	NCBI Sequence Read Archive	SRP186109	https://identifiers.org/ncbi/insdc.sra:SRP186109	1157475	https://genome.jgi.doe.gov/portal/BarmaciTags_FD/BarmaciTags_FD.info.html
Barbacenia macrantha 16S endophytic root	DNA extraction, amplicon and shotgun metagenomic sequencing	MiSeq	Illumina	SRR8585410	SRX5385965	NCBI Sequence Read Archive	SRP186109	https://identifiers.org/ncbi/insdc.sra:SRP186109	1157475	https://genome.jgi.doe.gov/portal/BarmaciTags_FD/BarmaciTags_FD.info.html
Barbacenia macrantha 16S endophytic root	DNA extraction, amplicon and shotgun metagenomic sequencing	MiSeq	Illumina	SRR8585429	SRX5385946	NCBI Sequence Read Archive	SRP186109	https://identifiers.org/ncbi/insdc.sra:SRP186109	1157475	https://genome.jgi.doe.gov/portal/BarmaciTags_FD/BarmaciTags_FD.info.html
Barbacenia macrantha 16S rhizosphere	DNA extraction, amplicon and shotgun metagenomic sequencing	MiSeq	Illumina	SRR8585393	SRX5385982	NCBI Sequence Read Archive	SRP186109	https://identifiers.org/ncbi/insdc.sra:SRP186109	1157475	https://genome.jgi.doe.gov/portal/BarmaciTags_FD/BarmaciTags_FD.info.html
Barbacenia macrantha 16S rhizosphere	DNA extraction, amplicon and shotgun metagenomic sequencing	MiSeq	Illumina	SRR8585400	SRX5385975	NCBI Sequence Read Archive	SRP186109	https://identifiers.org/ncbi/insdc.sra:SRP186109	1157475	https://genome.jgi.doe.gov/portal/BarmaciTags_FD/BarmaciTags_FD.info.html
Barbacenia macrantha 16S rhizosphere	DNA extraction, amplicon and shotgun metagenomic sequencing	MiSeq	Illumina	SRR8585448	SRX5385927	NCBI Sequence Read Archive	SRP186109	https://identifiers.org/ncbi/insdc.sra:SRP186109	1157475	https://genome.jgi.doe.gov/portal/BarmaciTags_FD/BarmaciTags_FD.info.html
Barbacenia macrantha 16S rhizosphere	DNA extraction, amplicon and shotgun metagenomic sequencing	MiSeq	Illumina	SRR8585407	SRX5385968	NCBI Sequence Read Archive	SRP186109	https://identifiers.org/ncbi/insdc.sra:SRP186109	1157475	https://genome.jgi.doe.gov/portal/BarmaciTags_FD/BarmaciTags_FD.info.html
Barbacenia macrantha 16S rhizosphere	DNA extraction, amplicon and shotgun metagenomic sequencing	MiSeq	Illumina	SRR8585402	SRX5385973	NCBI Sequence Read Archive	SRP186109	https://identifiers.org/ncbi/insdc.sra:SRP186109	1157475	https://genome.jgi.doe.gov/portal/BarmaciTags_FD/BarmaciTags_FD.info.html
Barbacenia macrantha 16S rhizosphere	DNA extraction, amplicon and shotgun metagenomic sequencing	MiSeq	Illumina	SRR8585403	SRX5385972	NCBI Sequence Read Archive	SRP186109	https://identifiers.org/ncbi/insdc.sra:SRP186109	1157475	https://genome.jgi.doe.gov/portal/BarmaciTags_FD/BarmaciTags_FD.info.html
Barbacenia macrantha 16S endophytic stem	DNA extraction, amplicon and shotgun metagenomic sequencing	MiSeq	Illumina	SRR8585418	SRX5385957	NCBI Sequence Read Archive	SRP186109	https://identifiers.org/ncbi/insdc.sra:SRP186109	1157475	https://genome.jgi.doe.gov/portal/BarmaciTags_FD/BarmaciTags_FD.info.html
Barbacenia macrantha 16S endophytic stem	DNA extraction, amplicon and shotgun metagenomic sequencing	MiSeq	Illumina	SRR8585422	SRX5385953	NCBI Sequence Read Archive	SRP186109	https://identifiers.org/ncbi/insdc.sra:SRP186109	1157475	https://genome.jgi.doe.gov/portal/BarmaciTags_FD/BarmaciTags_FD.info.html
Barbacenia macrantha 16S endophytic stem	DNA extraction, amplicon and shotgun metagenomic sequencing	MiSeq	Illumina	SRR8585404	SRX5385971	NCBI Sequence Read Archive	SRP186109	https://identifiers.org/ncbi/insdc.sra:SRP186109	1157475	https://genome.jgi.doe.gov/portal/BarmaciTags_FD/BarmaciTags_FD.info.html
Barbacenia macrantha 16S endophytic stem	DNA extraction, amplicon and shotgun metagenomic sequencing	MiSeq	Illumina	SRR8585390	SRX5385985	NCBI Sequence Read Archive	SRP186109	https://identifiers.org/ncbi/insdc.sra:SRP186109	1157475	https://genome.jgi.doe.gov/portal/BarmaciTags_FD/BarmaciTags_FD.info.html
Barbacenia macrantha 16S endophytic stem	DNA extraction, amplicon and shotgun metagenomic sequencing	MiSeq	Illumina	SRR8585445	SRX5385930	NCBI Sequence Read Archive	SRP186109	https://identifiers.org/ncbi/insdc.sra:SRP186109	1157475	https://genome.jgi.doe.gov/portal/BarmaciTags_FD/BarmaciTags_FD.info.html
Barbacenia macrantha 16S epiphytic stem	DNA extraction, amplicon and shotgun metagenomic sequencing	MiSeq	Illumina	SRR8585444	SRX5385931	NCBI Sequence Read Archive	SRP186109	https://identifiers.org/ncbi/insdc.sra:SRP186109	1157475	https://genome.jgi.doe.gov/portal/BarmaciTags_FD/BarmaciTags_FD.info.html
Barbacenia macrantha 16S epiphytic stem	DNA extraction, amplicon and shotgun metagenomic sequencing	MiSeq	Illumina	SRR8585443	SRX5385932	NCBI Sequence Read Archive	SRP186109	https://identifiers.org/ncbi/insdc.sra:SRP186109	1157475	https://genome.jgi.doe.gov/portal/BarmaciTags_FD/BarmaciTags_FD.info.html
Barbacenia macrantha 16S epiphytic stem	DNA extraction, amplicon and shotgun metagenomic sequencing	MiSeq	Illumina	SRR8585432	SRX5385943	NCBI Sequence Read Archive	SRP186109	https://identifiers.org/ncbi/insdc.sra:SRP186109	1157475	https://genome.jgi.doe.gov/portal/BarmaciTags_FD/BarmaciTags_FD.info.html
Barbacenia macrantha 16S epiphytic stem	DNA extraction, amplicon and shotgun metagenomic sequencing	MiSeq	Illumina	SRR8585447	SRX5385928	NCBI Sequence Read Archive	SRP186109	https://identifiers.org/ncbi/insdc.sra:SRP186109	1157475	https://genome.jgi.doe.gov/portal/BarmaciTags_FD/BarmaciTags_FD.info.html
Barbacenia macrantha 16S epiphytic stem	DNA extraction, amplicon and shotgun metagenomic sequencing	MiSeq	Illumina	SRR8585450	SRX5385925	NCBI Sequence Read Archive	SRP186109	https://identifiers.org/ncbi/insdc.sra:SRP186109	1157475	https://genome.jgi.doe.gov/portal/BarmaciTags_FD/BarmaciTags_FD.info.html
Barbacenia macrantha 16S epiphytic stem	DNA extraction, amplicon and shotgun metagenomic sequencing	MiSeq	Illumina	SRR8585449	SRX5385926	NCBI Sequence Read Archive	SRP186109	https://identifiers.org/ncbi/insdc.sra:SRP186109	1157475	https://genome.jgi.doe.gov/portal/BarmaciTags_FD/BarmaciTags_FD.info.html
Barbacenia macrantha ITS2 exposed rock	DNA extraction, amplicon and shotgun metagenomic sequencing	MiSeq	Illumina	SRR8585396	SRX5385979	NCBI Sequence Read Archive	SRP186109	https://identifiers.org/ncbi/insdc.sra:SRP186109	1157475	https://genome.jgi.doe.gov/portal/BarmaciTags_FD/BarmaciTags_FD.info.html
Barbacenia macrantha ITS2 exposed rock	DNA extraction, amplicon and shotgun metagenomic sequencing	MiSeq	Illumina	SRR8585441	SRX5385934	NCBI Sequence Read Archive	SRP186109	https://identifiers.org/ncbi/insdc.sra:SRP186109	1157475	https://genome.jgi.doe.gov/portal/BarmaciTags_FD/BarmaciTags_FD.info.html
Barbacenia macrantha ITS2 exposed rock	DNA extraction, amplicon and shotgun metagenomic sequencing	MiSeq	Illumina	SRR8585424	SRX5385951	NCBI Sequence Read Archive	SRP186109	https://identifiers.org/ncbi/insdc.sra:SRP186109	1157475	https://genome.jgi.doe.gov/portal/BarmaciTags_FD/BarmaciTags_FD.info.html
Barbacenia macrantha ITS2 exposed rock	DNA extraction, amplicon and shotgun metagenomic sequencing	MiSeq	Illumina	SRR8585398	SRX5385977	NCBI Sequence Read Archive	SRP186109	https://identifiers.org/ncbi/insdc.sra:SRP186109	1157475	https://genome.jgi.doe.gov/portal/BarmaciTags_FD/BarmaciTags_FD.info.html
Barbacenia macrantha ITS2 endophytic leaf	DNA extraction, amplicon and shotgun metagenomic sequencing	MiSeq	Illumina	SRR8585416	SRX5385959	NCBI Sequence Read Archive	SRP186109	https://identifiers.org/ncbi/insdc.sra:SRP186109	1157475	https://genome.jgi.doe.gov/portal/BarmaciTags_FD/BarmaciTags_FD.info.html
Barbacenia macrantha ITS2 endophytic leaf	DNA extraction, amplicon and shotgun metagenomic sequencing	MiSeq	Illumina	SRR8585401	SRX5385974	NCBI Sequence Read Archive	SRP186109	https://identifiers.org/ncbi/insdc.sra:SRP186109	1157475	https://genome.jgi.doe.gov/portal/BarmaciTags_FD/BarmaciTags_FD.info.html
Barbacenia macrantha ITS2 endophytic leaf	DNA extraction, amplicon and shotgun metagenomic sequencing	MiSeq	Illumina	SRR8585417	SRX5385958	NCBI Sequence Read Archive	SRP186109	https://identifiers.org/ncbi/insdc.sra:SRP186109	1157475	https://genome.jgi.doe.gov/portal/BarmaciTags_FD/BarmaciTags_FD.info.html
Barbacenia macrantha ITS2 epiphytic leaf	DNA extraction, amplicon and shotgun metagenomic sequencing	MiSeq	Illumina	SRR8585436	SRX5385939	NCBI Sequence Read Archive	SRP186109	https://identifiers.org/ncbi/insdc.sra:SRP186109	1157475	https://genome.jgi.doe.gov/portal/BarmaciTags_FD/BarmaciTags_FD.info.html
Barbacenia macrantha ITS2 epiphytic leaf	DNA extraction, amplicon and shotgun metagenomic sequencing	MiSeq	Illumina	SRR8585392	SRX5385983	NCBI Sequence Read Archive	SRP186109	https://identifiers.org/ncbi/insdc.sra:SRP186109	1157475	https://genome.jgi.doe.gov/portal/BarmaciTags_FD/BarmaciTags_FD.info.html
Barbacenia macrantha ITS2 epiphytic leaf	DNA extraction, amplicon and shotgun metagenomic sequencing	MiSeq	Illumina	SRR8585391	SRX5385984	NCBI Sequence Read Archive	SRP186109	https://identifiers.org/ncbi/insdc.sra:SRP186109	1157475	https://genome.jgi.doe.gov/portal/BarmaciTags_FD/BarmaciTags_FD.info.html
Barbacenia macrantha ITS2 epiphytic leaf	DNA extraction, amplicon and shotgun metagenomic sequencing	MiSeq	Illumina	SRR8585434	SRX5385941	NCBI Sequence Read Archive	SRP186109	https://identifiers.org/ncbi/insdc.sra:SRP186109	1157475	https://genome.jgi.doe.gov/portal/BarmaciTags_FD/BarmaciTags_FD.info.html
Barbacenia macrantha ITS2 epiphytic leaf	DNA extraction, amplicon and shotgun metagenomic sequencing	MiSeq	Illumina	SRR8585395	SRX5385980	NCBI Sequence Read Archive	SRP186109	https://identifiers.org/ncbi/insdc.sra:SRP186109	1157475	https://genome.jgi.doe.gov/portal/BarmaciTags_FD/BarmaciTags_FD.info.html
Barbacenia macrantha ITS2 epiphytic leaf	DNA extraction, amplicon and shotgun metagenomic sequencing	MiSeq	Illumina	SRR8585420	SRX5385955	NCBI Sequence Read Archive	SRP186109	https://identifiers.org/ncbi/insdc.sra:SRP186109	1157475	https://genome.jgi.doe.gov/portal/BarmaciTags_FD/BarmaciTags_FD.info.html
Barbacenia macrantha ITS2 endophytic root	DNA extraction, amplicon and shotgun metagenomic sequencing	MiSeq	Illumina	SRR8585397	SRX5385978	NCBI Sequence Read Archive	SRP186109	https://identifiers.org/ncbi/insdc.sra:SRP186109	1157475	https://genome.jgi.doe.gov/portal/BarmaciTags_FD/BarmaciTags_FD.info.html
Barbacenia macrantha ITS2 endophytic root	DNA extraction, amplicon and shotgun metagenomic sequencing	MiSeq	Illumina	SRR8585425	SRX5385950	NCBI Sequence Read Archive	SRP186109	https://identifiers.org/ncbi/insdc.sra:SRP186109	1157475	https://genome.jgi.doe.gov/portal/BarmaciTags_FD/BarmaciTags_FD.info.html
Barbacenia macrantha ITS2 endophytic root	DNA extraction, amplicon and shotgun metagenomic sequencing	MiSeq	Illumina	SRR8585451	SRX5385924	NCBI Sequence Read Archive	SRP186109	https://identifiers.org/ncbi/insdc.sra:SRP186109	1157475	https://genome.jgi.doe.gov/portal/BarmaciTags_FD/BarmaciTags_FD.info.html
Barbacenia macrantha ITS2 endophytic root	DNA extraction, amplicon and shotgun metagenomic sequencing	MiSeq	Illumina	SRR8585428	SRX5385947	NCBI Sequence Read Archive	SRP186109	https://identifiers.org/ncbi/insdc.sra:SRP186109	1157475	https://genome.jgi.doe.gov/portal/BarmaciTags_FD/BarmaciTags_FD.info.html
Barbacenia macrantha ITS2 endophytic root	DNA extraction, amplicon and shotgun metagenomic sequencing	MiSeq	Illumina	SRR8585435	SRX5385940	NCBI Sequence Read Archive	SRP186109	https://identifiers.org/ncbi/insdc.sra:SRP186109	1157475	https://genome.jgi.doe.gov/portal/BarmaciTags_FD/BarmaciTags_FD.info.html
Barbacenia macrantha ITS2 endophytic root	DNA extraction, amplicon and shotgun metagenomic sequencing	MiSeq	Illumina	SRR8585394	SRX5385981	NCBI Sequence Read Archive	SRP186109	https://identifiers.org/ncbi/insdc.sra:SRP186109	1157475	https://genome.jgi.doe.gov/portal/BarmaciTags_FD/BarmaciTags_FD.info.html
Barbacenia macrantha ITS2 rhizosphere	DNA extraction, amplicon and shotgun metagenomic sequencing	MiSeq	Illumina	SRR8585423	SRX5385952	NCBI Sequence Read Archive	SRP186109	https://identifiers.org/ncbi/insdc.sra:SRP186109	1157475	https://genome.jgi.doe.gov/portal/BarmaciTags_FD/BarmaciTags_FD.info.html
Barbacenia macrantha ITS2 rhizosphere	DNA extraction, amplicon and shotgun metagenomic sequencing	MiSeq	Illumina	SRR8585419	SRX5385956	NCBI Sequence Read Archive	SRP186109	https://identifiers.org/ncbi/insdc.sra:SRP186109	1157475	https://genome.jgi.doe.gov/portal/BarmaciTags_FD/BarmaciTags_FD.info.html
Barbacenia macrantha ITS2 rhizosphere	DNA extraction, amplicon and shotgun metagenomic sequencing	MiSeq	Illumina	SRR8585438	SRX5385937	NCBI Sequence Read Archive	SRP186109	https://identifiers.org/ncbi/insdc.sra:SRP186109	1157475	https://genome.jgi.doe.gov/portal/BarmaciTags_FD/BarmaciTags_FD.info.html
Barbacenia macrantha ITS2 rhizosphere	DNA extraction, amplicon and shotgun metagenomic sequencing	MiSeq	Illumina	SRR8585412	SRX5385963	NCBI Sequence Read Archive	SRP186109	https://identifiers.org/ncbi/insdc.sra:SRP186109	1157475	https://genome.jgi.doe.gov/portal/BarmaciTags_FD/BarmaciTags_FD.info.html
Barbacenia macrantha ITS2 endophytic stem	DNA extraction, amplicon and shotgun metagenomic sequencing	MiSeq	Illumina	SRR8585442	SRX5385933	NCBI Sequence Read Archive	SRP186109	https://identifiers.org/ncbi/insdc.sra:SRP186109	1157475	https://genome.jgi.doe.gov/portal/BarmaciTags_FD/BarmaciTags_FD.info.html
Barbacenia macrantha ITS2 endophytic stem	DNA extraction, amplicon and shotgun metagenomic sequencing	MiSeq	Illumina	SRR8585437	SRX5385938	NCBI Sequence Read Archive	SRP186109	https://identifiers.org/ncbi/insdc.sra:SRP186109	1157475	https://genome.jgi.doe.gov/portal/BarmaciTags_FD/BarmaciTags_FD.info.html
Barbacenia macrantha ITS2 endophytic stem	DNA extraction, amplicon and shotgun metagenomic sequencing	MiSeq	Illumina	SRR8585453	SRX5385922	NCBI Sequence Read Archive	SRP186109	https://identifiers.org/ncbi/insdc.sra:SRP186109	1157475	https://genome.jgi.doe.gov/portal/BarmaciTags_FD/BarmaciTags_FD.info.html
Barbacenia macrantha ITS2 endophytic stem	DNA extraction, amplicon and shotgun metagenomic sequencing	MiSeq	Illumina	SRR8585452	SRX5385923	NCBI Sequence Read Archive	SRP186109	https://identifiers.org/ncbi/insdc.sra:SRP186109	1157475	https://genome.jgi.doe.gov/portal/BarmaciTags_FD/BarmaciTags_FD.info.html
Barbacenia macrantha ITS2 endophytic stem	DNA extraction, amplicon and shotgun metagenomic sequencing	MiSeq	Illumina	SRR8585454	SRX5385921	NCBI Sequence Read Archive	SRP186109	https://identifiers.org/ncbi/insdc.sra:SRP186109	1157475	https://genome.jgi.doe.gov/portal/BarmaciTags_FD/BarmaciTags_FD.info.html
Barbacenia macrantha ITS2 epiphytic stem	DNA extraction, amplicon and shotgun metagenomic sequencing	MiSeq	Illumina	SRR8585411	SRX5385964	NCBI Sequence Read Archive	SRP186109	https://identifiers.org/ncbi/insdc.sra:SRP186109	1157475	https://genome.jgi.doe.gov/portal/BarmaciTags_FD/BarmaciTags_FD.info.html
Barbacenia macrantha ITS2 epiphytic stem	DNA extraction, amplicon and shotgun metagenomic sequencing	MiSeq	Illumina	SRR8585430	SRX5385945	NCBI Sequence Read Archive	SRP186109	https://identifiers.org/ncbi/insdc.sra:SRP186109	1157475	https://genome.jgi.doe.gov/portal/BarmaciTags_FD/BarmaciTags_FD.info.html
Barbacenia macrantha ITS2 epiphytic stem	DNA extraction, amplicon and shotgun metagenomic sequencing	MiSeq	Illumina	SRR8585414	SRX5385961	NCBI Sequence Read Archive	SRP186109	https://identifiers.org/ncbi/insdc.sra:SRP186109	1157475	https://genome.jgi.doe.gov/portal/BarmaciTags_FD/BarmaciTags_FD.info.html
