# Supplementary material for: Microbiomes of Velloziaceae from phosphorus-impoverished soils of the campos rupestres, a biodiversity hotspot
Source: Sci Data. 2019 Jul 31;6:140. doi: 10.1038/s41597-019-0141-3 (PMC6668480; doi:10.1038/s41597-019-0141-3)
Supplement: Supplementary file 1 — Download metadata file [file 41597_2019_141_MOESM1_ESM.zip › s_deSouza227A_study.txt]

Source Name	Characteristics[organism]	Term Source REF	Term Accession Number	Characteristics[organism part]	Term Source REF	Term Accession Number	Characteristics[geographical location]	Term Source REF	Term Accession Number	Characteristics[environment type]	Term Source REF	Term Accession Number	Protocol REF	Sample Name
Reserva Natural Particular Vellozia private natural reserve adjacent to the Serra do Cipo National Park Minas Gerais State Brazil	plant metagenome	NCBITaxon	NCBITaxon:1297885				Brazil	GAZ	GAZ:00002828	soil	ENVO	ENVO:00001998	Sample collection	Vellozia epidendroides 16S bulk soil
Reserva Natural Particular Vellozia private natural reserve adjacent to the Serra do Cipo National Park Minas Gerais State Brazil	Vellozia epidendroides	NCBITaxon	NCBITaxon:1051480	leaf	BTO	BTO:0000713	Brazil	GAZ	GAZ:00002828				Sample collection	Vellozia epidendroides 16S endophytic leaf
Reserva Natural Particular Vellozia private natural reserve adjacent to the Serra do Cipo National Park Minas Gerais State Brazil	Vellozia epidendroides	NCBITaxon	NCBITaxon:1051480	leaf	BTO	BTO:0000713	Brazil	GAZ	GAZ:00002828				Sample collection	Vellozia epidendroides 16S epiphytic leaf
Reserva Natural Particular Vellozia private natural reserve adjacent to the Serra do Cipo National Park Minas Gerais State Brazil	Vellozia epidendroides	NCBITaxon	NCBITaxon:1051480	root			Brazil	GAZ	GAZ:00002828				Sample collection	Vellozia epidendroides 16S endophytic root
Reserva Natural Particular Vellozia private natural reserve adjacent to the Serra do Cipo National Park Minas Gerais State Brazil	plant metagenome	NCBITaxon	NCBITaxon:1297885				Brazil	GAZ	GAZ:00002828	rhizosphere	ENVO	ENVO:00005801	Sample collection	Vellozia epidendroides 16S rhizosphere
Reserva Natural Particular Vellozia private natural reserve adjacent to the Serra do Cipo National Park Minas Gerais State Brazil	Vellozia epidendroides	NCBITaxon	NCBITaxon:1051480	stem			Brazil	GAZ	GAZ:00002828				Sample collection	Vellozia epidendroides 16S endophytic stem
Reserva Natural Particular Vellozia private natural reserve adjacent to the Serra do Cipo National Park Minas Gerais State Brazil	Vellozia epidendroides	NCBITaxon	NCBITaxon:1051480	stem			Brazil	GAZ	GAZ:00002828				Sample collection	Vellozia epidendroides 16S epiphytic stem
Reserva Natural Particular Vellozia private natural reserve adjacent to the Serra do Cipo National Park Minas Gerais State Brazil	plant metagenome	NCBITaxon	NCBITaxon:1297885				Brazil	GAZ	GAZ:00002828	soil	ENVO	ENVO:00001998	Sample collection	Vellozia epidendroides ITS2 bulk soil
Reserva Natural Particular Vellozia private natural reserve adjacent to the Serra do Cipo National Park Minas Gerais State Brazil	Vellozia epidendroides	NCBITaxon	NCBITaxon:1051480	leaf	BTO	BTO:0000713	Brazil	GAZ	GAZ:00002828				Sample collection	Vellozia epidendroides ITS2 endophytic leaf
Reserva Natural Particular Vellozia private natural reserve adjacent to the Serra do Cipo National Park Minas Gerais State Brazil	Vellozia epidendroides	NCBITaxon	NCBITaxon:1051480	leaf	BTO	BTO:0000713	Brazil	GAZ	GAZ:00002828				Sample collection	Vellozia epidendroides ITS2 epiphytic leaf
Reserva Natural Particular Vellozia private natural reserve adjacent to the Serra do Cipo National Park Minas Gerais State Brazil	Vellozia epidendroides	NCBITaxon	NCBITaxon:1051480	root			Brazil	GAZ	GAZ:00002828				Sample collection	Vellozia epidendroides ITS2 endophytic root
Reserva Natural Particular Vellozia private natural reserve adjacent to the Serra do Cipo National Park Minas Gerais State Brazil	plant metagenome	NCBITaxon	NCBITaxon:1297885				Brazil	GAZ	GAZ:00002828	rhizosphere	ENVO	ENVO:00005801	Sample collection	Vellozia epidendroides ITS2 rhizosphere
Reserva Natural Particular Vellozia private natural reserve adjacent to the Serra do Cipo National Park Minas Gerais State Brazil	Vellozia epidendroides	NCBITaxon	NCBITaxon:1051480	stem			Brazil	GAZ	GAZ:00002828				Sample collection	Vellozia epidendroides ITS2 endophytic stem
Reserva Natural Particular Vellozia private natural reserve adjacent to the Serra do Cipo National Park Minas Gerais State Brazil	Vellozia epidendroides	NCBITaxon	NCBITaxon:1051480	stem			Brazil	GAZ	GAZ:00002828				Sample collection	Vellozia epidendroides ITS2 epiphytic stem
Reserva Natural Particular Vellozia private natural reserve adjacent to the Serra do Cipo National Park Minas Gerais State Brazil	plant metagenome	NCBITaxon	NCBITaxon:1297885				Brazil	GAZ	GAZ:00002828	rock	ENVO	ENVO:00001995	Sample collection	Barbacenia macrantha 16S exposed rock
Reserva Natural Particular Vellozia private natural reserve adjacent to the Serra do Cipo National Park Minas Gerais State Brazil	Barbacenia	NCBITaxon	NCBITaxon:85167	leaf	BTO	BTO:0000713	Brazil	GAZ	GAZ:00002828				Sample collection	Barbacenia macrantha 16S endophytic leaf
Reserva Natural Particular Vellozia private natural reserve adjacent to the Serra do Cipo National Park Minas Gerais State Brazil	Barbacenia	NCBITaxon	NCBITaxon:85167	root			Brazil	GAZ	GAZ:00002828				Sample collection	Barbacenia macrantha 16S endophytic root
Reserva Natural Particular Vellozia private natural reserve adjacent to the Serra do Cipo National Park Minas Gerais State Brazil	Barbacenia	NCBITaxon	NCBITaxon:85167	stem			Brazil	GAZ	GAZ:00002828				Sample collection	Barbacenia macrantha 16S endophytic stem
Reserva Natural Particular Vellozia private natural reserve adjacent to the Serra do Cipo National Park Minas Gerais State Brazil	plant metagenome	NCBITaxon	NCBITaxon:1297885				Brazil	GAZ	GAZ:00002828	rock	ENVO	ENVO:00001995	Sample collection	Barbacenia macrantha ITS2 exposed rock
Reserva Natural Particular Vellozia private natural reserve adjacent to the Serra do Cipo National Park Minas Gerais State Brazil	Barbacenia	NCBITaxon	NCBITaxon:85167	leaf	BTO	BTO:0000713	Brazil	GAZ	GAZ:00002828				Sample collection	Barbacenia macrantha ITS2 endophytic leaf
Reserva Natural Particular Vellozia private natural reserve adjacent to the Serra do Cipo National Park Minas Gerais State Brazil	plant metagenome	NCBITaxon	NCBITaxon:1297885				Brazil	GAZ	GAZ:00002828	rhizosphere	ENVO	ENVO:00005801	Sample collection	Barbacenia macrantha ITS2 rhizosphere
Reserva Natural Particular Vellozia private natural reserve adjacent to the Serra do Cipo National Park Minas Gerais State Brazil	Barbacenia	NCBITaxon	NCBITaxon:85167	stem			Brazil	GAZ	GAZ:00002828				Sample collection	Barbacenia macrantha ITS2 epiphytic stem
Reserva Natural Particular Vellozia private natural reserve adjacent to the Serra do Cipo National Park Minas Gerais State Brazil	Barbacenia	NCBITaxon	NCBITaxon:85167	leaf	BTO	BTO:0000713	Brazil	GAZ	GAZ:00002828				Sample collection	Barbacenia macrantha 16S epiphytic leaf
Reserva Natural Particular Vellozia private natural reserve adjacent to the Serra do Cipo National Park Minas Gerais State Brazil	plant metagenome	NCBITaxon	NCBITaxon:1297885				Brazil	GAZ	GAZ:00002828	rhizosphere	ENVO	ENVO:00005801	Sample collection	Barbacenia macrantha 16S rhizosphere
Reserva Natural Particular Vellozia private natural reserve adjacent to the Serra do Cipo National Park Minas Gerais State Brazil	Barbacenia	NCBITaxon	NCBITaxon:85167	stem			Brazil	GAZ	GAZ:00002828				Sample collection	Barbacenia macrantha 16S epiphytic stem
Reserva Natural Particular Vellozia private natural reserve adjacent to the Serra do Cipo National Park Minas Gerais State Brazil	Barbacenia	NCBITaxon	NCBITaxon:85167	leaf	BTO	BTO:0000713	Brazil	GAZ	GAZ:00002828				Sample collection	Barbacenia macrantha ITS2 epiphytic leaf
Reserva Natural Particular Vellozia private natural reserve adjacent to the Serra do Cipo National Park Minas Gerais State Brazil	Barbacenia	NCBITaxon	NCBITaxon:85167	root			Brazil	GAZ	GAZ:00002828				Sample collection	Barbacenia macrantha ITS2 endophytic root
Reserva Natural Particular Vellozia private natural reserve adjacent to the Serra do Cipo National Park Minas Gerais State Brazil	Barbacenia	NCBITaxon	NCBITaxon:85167	stem			Brazil	GAZ	GAZ:00002828				Sample collection	Barbacenia macrantha ITS2 endophytic stem
Reserva Natural Particular Vellozia private natural reserve adjacent to the Serra do Cipo National Park Minas Gerais State Brazil	Vellozia epidendroides	NCBITaxon	NCBITaxon:1051480				Brazil	GAZ	GAZ:00002828	rhizosphere	ENVO	ENVO:00005801	Sample collection	Vellozia epidendroides rhizosphere metagenome
Reserva Natural Particular Vellozia private natural reserve adjacent to the Serra do Cipo National Park Minas Gerais State Brazil	Barbacenia	NCBITaxon	NCBITaxon:85167				Brazil	GAZ	GAZ:00002828	rhizosphere	ENVO	ENVO:00005801	Sample collection	Barbacenia macrantha rhizosphere metagenome
Reserva Natural Particular Vellozia private natural reserve adjacent to the Serra do Cipo National Park Minas Gerais State Brazil	Vellozia epidendroides	NCBITaxon	NCBITaxon:1051480				Brazil	GAZ	GAZ:00002828	soil	ENVO	ENVO:00001998	Sample collection	Vellozia epidendroides bulk soil metagenome
Reserva Natural Particular Vellozia private natural reserve adjacent to the Serra do Cipo National Park Minas Gerais State Brazil	Barbacenia	NCBITaxon	NCBITaxon:85167				Brazil	GAZ	GAZ:00002828	rock	ENVO	ENVO:00001995	Sample collection	Barbacenia macrantha exposed rock metagenome
