# Supplementary material for: Microbiomes of Velloziaceae from phosphorus-impoverished soils of the campos rupestres, a biodiversity hotspot
Source: Sci Data. 2019 Jul 31;6:140. doi: 10.1038/s41597-019-0141-3 (PMC6668480; doi:10.1038/s41597-019-0141-3)
Supplement: Supplementary file 1 — Download metadata file [file 41597_2019_141_MOESM1_ESM.zip › a_deSouza227A_shotgun.txt]

Sample Name	Protocol REF	Parameter Value[instrument]	Parameter Value[manufacturer]	Assay Name	Raw Data File	Comment[Data Repository]	Comment[Data Record Accession]	Comment[Data Record URI]	Comment[assembly and annotation accession id at jgi genome portal]	Comment[assembly and annotation uri]
Vellozia epidendroides rhizosphere metagenome	DNA extraction, amplicon and shotgun metagenomic sequencing	HiSeq 2500	Illumina	SRR7091408	SRX4020302	NCBI Sequence Read Archive	SRP144277	https://identifiers.org/ncbi/insdc.sra:SRP144277	3300021441	https://img.jgi.doe.gov/cgi-bin/m/main.cgi?section=TaxonDetail&page=taxonDetail&taxon_oid=3300021441
Vellozia epidendroides rhizosphere metagenome	DNA extraction, amplicon and shotgun metagenomic sequencing	HiSeq 2500	Illumina	SRR7091409	SRX4020303	NCBI Sequence Read Archive	SRP144278	https://identifiers.org/ncbi/insdc.sra:SRP144278	3300021361	https://img.jgi.doe.gov/cgi-bin/m/main.cgi?section=TaxonDetail&page=taxonDetail&taxon_oid=3300021361
Barbacenia macrantha rhizosphere metagenome	DNA extraction, amplicon and shotgun metagenomic sequencing	HiSeq 2500	Illumina	SRR8113283	SRX4939667	NCBI Sequence Read Archive	SRP166903	https://identifiers.org/ncbi/insdc.sra:SRP166903	3300021388	https://img.jgi.doe.gov/cgi-bin/m/main.cgi?section=TaxonDetail&page=taxonDetail&taxon_oid=3300021388
Barbacenia macrantha rhizosphere metagenome	DNA extraction, amplicon and shotgun metagenomic sequencing	HiSeq 2500	Illumina	SRR8113284	SRX4939668	NCBI Sequence Read Archive	SRP166904	https://identifiers.org/ncbi/insdc.sra:SRP166904	3300021384	https://img.jgi.doe.gov/cgi-bin/m/main.cgi?section=TaxonDetail&page=taxonDetail&taxon_oid=3300021384
Vellozia epidendroides rhizosphere metagenome	DNA extraction, amplicon and shotgun metagenomic sequencing	HiSeq 2500	Illumina	SRR7091410	SRX4020304	NCBI Sequence Read Archive	SRP144279	https://identifiers.org/ncbi/insdc.sra:SRP144279	3300021358	https://img.jgi.doe.gov/cgi-bin/m/main.cgi?section=TaxonDetail&page=taxonDetail&taxon_oid=3300021358
Vellozia epidendroides bulk soil metagenome	DNA extraction, amplicon and shotgun metagenomic sequencing	HiSeq 2500	Illumina	SRR7091522	SRX4020416	NCBI Sequence Read Archive	SRP144282	https://identifiers.org/ncbi/insdc.sra:SRP144282	3300021372	https://img.jgi.doe.gov/cgi-bin/m/main.cgi?section=TaxonDetail&page=taxonDetail&taxon_oid=3300021372
Vellozia epidendroides bulk soil metagenome	DNA extraction, amplicon and shotgun metagenomic sequencing	HiSeq 2500	Illumina	SRR7091523	SRX4020417	NCBI Sequence Read Archive	SRP144283	https://identifiers.org/ncbi/insdc.sra:SRP144283	3300021439	https://img.jgi.doe.gov/cgi-bin/m/main.cgi?section=TaxonDetail&page=taxonDetail&taxon_oid=3300021439
Vellozia epidendroides bulk soil metagenome	DNA extraction, amplicon and shotgun metagenomic sequencing	HiSeq 2500	Illumina	SRR7091524	SRX4020418	NCBI Sequence Read Archive	SRP144284	https://identifiers.org/ncbi/insdc.sra:SRP144284	3300021444	https://img.jgi.doe.gov/cgi-bin/m/main.cgi?section=TaxonDetail&page=taxonDetail&taxon_oid=3300021444
Barbacenia macrantha exposed rock metagenome	DNA extraction, amplicon and shotgun metagenomic sequencing	HiSeq 2500	Illumina	SRR7091543	SRX4020437	NCBI Sequence Read Archive	SRP144286	https://identifiers.org/ncbi/insdc.sra:SRP144286	3300021374	https://img.jgi.doe.gov/cgi-bin/m/main.cgi?section=TaxonDetail&page=taxonDetail&taxon_oid=3300021374
Barbacenia macrantha exposed rock metagenome	DNA extraction, amplicon and shotgun metagenomic sequencing	HiSeq 2500	Illumina	SRR7091756	SRX4020650	NCBI Sequence Read Archive	SRP144289	https://identifiers.org/ncbi/insdc.sra:SRP144289	3300021953	https://img.jgi.doe.gov/cgi-bin/m/main.cgi?section=TaxonDetail&page=taxonDetail&taxon_oid=3300021953
Barbacenia macrantha exposed rock metagenome	DNA extraction, amplicon and shotgun metagenomic sequencing	HiSeq 2500	Illumina	SRR7091760	SRX4020654	NCBI Sequence Read Archive	SRP144292	https://identifiers.org/ncbi/insdc.sra:SRP144292	3300021362	https://img.jgi.doe.gov/cgi-bin/m/main.cgi?section=TaxonDetail&page=taxonDetail&taxon_oid=3300021362
Barbacenia macrantha rhizosphere metagenome	DNA extraction, amplicon and shotgun metagenomic sequencing	HiSeq 2500	Illumina	SRR8113281	SRX4939666	NCBI Sequence Read Archive	SRP166902	https://identifiers.org/ncbi/insdc.sra:SRP166902	3300021377	https://img.jgi.doe.gov/cgi-bin/m/main.cgi?section=TaxonDetail&page=taxonDetail&taxon_oid=3300021377
