# Supplementary material for: Microbiomes of Velloziaceae from phosphorus-impoverished soils of the campos rupestres, a biodiversity hotspot
Source: Sci Data. 2019 Jul 31;6:140. doi: 10.1038/s41597-019-0141-3 (PMC6668480; doi:10.1038/s41597-019-0141-3)
Supplement: Supplementary file 1 — Download metadata file [file 41597_2019_141_MOESM1_ESM.zip › i_Investigation.txt]

# Investigation File generated for Scientific Data with Investigation File Authoring Tool version 0.1.0 on 08/07/2019 - This metadata file is CC0
ONTOLOGY SOURCE REFERENCE
Term Source Name	NCBITaxon	BTO	GAZ	ENVO	OBI	EFO	ERO
Term Source File	http://data.bioontology.org/ontologies/NCBITAXON	http://data.bioontology.org/ontologies/BTO	http://data.bioontology.org/ontologies/GAZ	http://data.bioontology.org/ontologies/ENVO	http://data.bioontology.org/ontologies/OBI	http://data.bioontology.org/ontologies/EFO	http://data.bioontology.org/ontologies/ERO
Term Source Version	2016AB	unknown	$Revision: 1.512 $		2014-08-18	3.7.0	2013-08-02
Term Source Description	National Center for Biotechnology Information (NCBI) Organismal Classification	BRENDA Tissue and Enzyme Source Ontology	Gazetteer	Environment Ontology	Ontology for Biomedical Investigations	Experimental Factor Ontology	Eagle-I Research Resource Ontology
INVESTIGATION
Investigation Identifier
Investigation Title
Investigation Description
Investigation Submission Date
Investigation Public Release Date
INVESTIGATION PUBLICATIONS
Investigation PubMed ID
Investigation Publication DOI
Investigation Publication Author List
Investigation Publication Title
Investigation Publication Status
Investigation Publication Status Term Accession Number
Investigation Publication Status Term Source REF
INVESTIGATION CONTACTS
Investigation Person Last Name
Investigation Person Mid Initials
Investigation Person First Name
Investigation Person Address
Investigation Person Phone
Investigation Person Fax
Investigation Person Email
Investigation Person Affiliation
Investigation Person Roles
Investigation Person Roles Term Accession Number
Investigation Person Roles Term Source REF
STUDY
Study Identifier	10.1038/s41597-019-0141-3
Study Title	Microbiomes of Velloziaceae from phosphorus-impoverished soils of the campos rupestres , a biodiversity hotspot
Study Submission Date	20/03/2019
Study Public Release Date	31/07/2019
Study Description	https://www.nature.com/articles/s41597-019-0141-3
Study File Name	s_deSouza227A_study.txt
Comment[Subject Keywords]	""
Comment[Manuscript Licence]	CC BY-4.0
Comment[Experimental Metadata Licence]	CC0
Comment[Supplementary Information File Name]
Comment[Supplementary Information File Type]
Comment[Supplementary Information File URL]
Comment[Data Repository]	NCBI Sequence Read Archive;NCBI Sequence Read Archive;NCBI Sequence Read Archive;NCBI Sequence Read Archive;NCBI Sequence Read Archive;NCBI Sequence Read Archive;NCBI Sequence Read Archive;NCBI Sequence Read Archive;NCBI Sequence Read Archive;NCBI Sequence Read Archive;NCBI Sequence Read Archive;NCBI Sequence Read Archive;NCBI Sequence Read Archive
Comment[Data Record Accession]	SRP186109;SRP144277;SRP144278;SRP166903 ;SRP166904;SRP144279;SRP144282;SRP144283;SRP144284;SRP144286;SRP144289;SRP144292;SRP166902
Comment[Data Record URI]	https://identifiers.org/ncbi/insdc.sra:SRP186109;https://identifiers.org/ncbi/insdc.sra:SRP144277;https://identifiers.org/ncbi/insdc.sra:SRP144278;https://identifiers.org/ncbi/insdc.sra:SRP166903;https://identifiers.org/ncbi/insdc.sra:SRP166904;https://identifiers.org/ncbi/insdc.sra:SRP144279;https://identifiers.org/ncbi/insdc.sra:SRP144282;https://identifiers.org/ncbi/insdc.sra:SRP144283;https://identifiers.org/ncbi/insdc.sra:SRP144284;https://identifiers.org/ncbi/insdc.sra:SRP144286;https://identifiers.org/ncbi/insdc.sra:SRP144289;https://identifiers.org/ncbi/insdc.sra:SRP144292;https://identifiers.org/ncbi/insdc.sra:SRP166902
STUDY DESIGN DESCRIPTORS
Study Design Type	strain comparison design	stimulus or stress design
Study Design Type Term Accession Number	OBI:0001464	http://www.ebi.ac.uk/efo/EFO_0001762
Study Design Type Term Source REF	OBI	EFO
STUDY PUBLICATIONS
Study PubMed ID
Study Publication DOI
Study Publication Author List
Study Publication Title
Study Publication Status
Study Publication Status Term Accession Number
Study Publication Status Term Source REF
STUDY FACTORS
Study Factor Name
Study Factor Type
Study Factor Type Term Accession Number
Study Factor Type Term Source REF
STUDY ASSAYS
Study Assay Measurement Type	soil metagenome	soil metagenome
Study Assay Measurement Type Term Accession Number	NCBITaxon:410658	NCBITaxon:410658
Study Assay Measurement Type Term Source REF	EFO	EFO
Study Assay Technology Type	DNA sequencing	amplicon sequencing
Study Assay Technology Type Term Accession Number	OBI:0000626	http://www.ebi.ac.uk/efo/EFO_0003747
Study Assay Technology Type Term Source REF	ERO	EFO
Study Assay Technology Platform	instrument;manufacturer	instrument;manufacturer
Study Assay File Name	a_deSouza227A_shotgun.txt	a_deSouza227A_amplicon.txt
STUDY PROTOCOLS
Study Protocol Name	Sample collection	DNA extraction, amplicon and shotgun metagenomic sequencing
Study Protocol Type	sample collection protocol	DNA sequencing
Study Protocol Type Term Accession Number	http://www.ebi.ac.uk/efo/EFO_0005518	OBI:0000626
Study Protocol Type Term Source REF	EFO	ERO
Study Protocol Description		
Study Protocol URI	""	""
Study Protocol Version		
Study Protocol Parameters Name	""	instrument;manufacturer
Study Protocol Parameters Name Term Accession Number	""	""
Study Protocol Parameters Name Term Source REF	""	""
Study Protocol Components Name	""	""
Study Protocol Components Type	""	""
Study Protocol Components Type Term Accession Number	""	""
Study Protocol Components Type Term Source REF	""	""
STUDY CONTACTS
Study Person Last Name	Camargo	de Souza	de Britto Costa	Gerhardt	Dante	Teodoro	Abrahão	Lambers	Carazzolle	Huntemann	Clum	Foster	Foster	Roux	Palaniappan	Varghese	Mukherjee	Reddy	Daum	Copeland	Chen	Ivanova	Kyrpides	Pennacchio	Eloe-Fadrosh	Arruda	Oliveira
Study Person First Name	Antonio Pedro	Rafael Soares Correa	Patrícia	Isabel Rodrigues	Ricardo Augusto	Grazielle Sales	Anna	Hans	Marcelo Falsarella	Marcel	Alicia	Brian	Bryce	Simon	Krishnaveni	Neha	Supratim	T. B. K.	Chris	Alex	I.-Min A.	Natalia N.	Nikos C.	Christa	Emiley A.	Paulo	Rafael Silva
Study Person Mid Initials
Study Person Email	""	scs.rafael@gmail.com	""	""	""	""	""	""	""	""	""	""	""	""	""	""	""	""	""	""	""	""	""	""	""	""	rafaelsoliv@gmail.com
Study Person Phone
Study Person Fax
Study Person Address
Study Person Affiliation	Centro de Biologia Molecular e Engenharia Genética, Universidade Estadual de Campinas (UNICAMP), 13083-875, Campinas, SP, Brazil	Centro de Biologia Molecular e Engenharia Genética, Universidade Estadual de Campinas (UNICAMP), 13083-875, Campinas, SP, Brazil	Departamento de Biologia Vegetal, Instituto de Biologia, Universidade Estadual de Campinas (UNICAMP), 13083-862, Campinas, SP, Brazil	Centro de Biologia Molecular e Engenharia Genética, Universidade Estadual de Campinas (UNICAMP), 13083-875, Campinas, SP, Brazil	Centro de Biologia Molecular e Engenharia Genética, Universidade Estadual de Campinas (UNICAMP), 13083-875, Campinas, SP, Brazil	Instituto de Ciências Biológicas, Universidade Federal do Para (UFPA), 66075-750, Belem, PA, Brazil	Departamento de Biologia Vegetal, Instituto de Biologia, Universidade Estadual de Campinas (UNICAMP), 13083-862, Campinas, SP, Brazil	School of Biological Sciences, University of Western Australia (UWA), Perth, WA, 6009, Australia	Departamento de Genética e Evolução, Instituto de Biologia, Universidade Estadual de Campinas (UNICAMP), 13083-875, Campinas, SP, Brazil	Department of Energy Joint Genome Institute, Walnut Creek, California, 94598, USA	Department of Energy Joint Genome Institute, Walnut Creek, California, 94598, USA	Department of Energy Joint Genome Institute, Walnut Creek, California, 94598, USA	Department of Energy Joint Genome Institute, Walnut Creek, California, 94598, USA	Department of Energy Joint Genome Institute, Walnut Creek, California, 94598, USA	Department of Energy Joint Genome Institute, Walnut Creek, California, 94598, USA	Department of Energy Joint Genome Institute, Walnut Creek, California, 94598, USA	Department of Energy Joint Genome Institute, Walnut Creek, California, 94598, USA	Department of Energy Joint Genome Institute, Walnut Creek, California, 94598, USA	Department of Energy Joint Genome Institute, Walnut Creek, California, 94598, USA	Department of Energy Joint Genome Institute, Walnut Creek, California, 94598, USA	Department of Energy Joint Genome Institute, Walnut Creek, California, 94598, USA	Department of Energy Joint Genome Institute, Walnut Creek, California, 94598, USA	Department of Energy Joint Genome Institute, Walnut Creek, California, 94598, USA	Department of Energy Joint Genome Institute, Walnut Creek, California, 94598, USA	Department of Energy Joint Genome Institute, Walnut Creek, California, 94598, USA	Centro de Biologia Molecular e Engenharia Genética, Universidade Estadual de Campinas (UNICAMP), 13083-875, Campinas, SP, Brazil	Departamento de Biologia Vegetal, Instituto de Biologia, Universidade Estadual de Campinas (UNICAMP), 13083-862, Campinas, SP, Brazil
Study Person Roles
Study Person Roles Term Accession Number
Study Person Roles Term Source REF
Comment[Study Person ORCID]	0000-0003-3913-2484	0000-0002-5399-3590	""	""	""	""	0000-0001-9295-2292	0000-0002-4118-2272	""	0000-0002-1284-3748	""	""	""	0000-0002-5831-5895	""	""	0000-0002-6322-2271	""	""	""	""	0000-0002-5802-9485	""	""	0000-0002-8162-1276	""	0000-0002-6392-2526
Comment[Funder]
Comment[FundRef ID]
Comment[Funder Term Source REF]
Comment[Grant Identifier]
