# Supplementary material for: Microbiomes of Velloziaceae from phosphorus-impoverished soils of the campos rupestres, a biodiversity hotspot
Source: Sci Data. 2019 Jul 31;6:140. doi: 10.1038/s41597-019-0141-3 (PMC6668480; doi:10.1038/s41597-019-0141-3)
Supplement: Supplementary file 2 — Supplementary Table S1 [file 41597_2019_141_MOESM2_ESM.xlsx]

## Sheet: Substrate
Supplementary Table S1
Physicochemical characterization of individual soil and rock samples from the study sites of Vellozia epidendroides and Barbacenia macrantha.
Sample	Soil 1	Soil 2	Soil 3	Soil 4	Rock 1	Rock 2	Rock 3	Rock 4	Rock 5
Organic matter (g/kg)	48.2648	34.3398	38.9294	38.0739	7.3809	5.72519	6.62691	5.92885	7.68425
pH	3.6	3.5	3.5	3.6	4.7	4.6	4.9	4.7	4.8
SMP-pH	6	6.1	6.1	6.2	7	7	7.2	7.1	7.1
P (mg/dm3)	1.14943	4.87805	7.14286	3.44828	0.671141	0.636943	1.3245	1.31579	2.0979
K (mg/kg)	40.439	41.6696	33.2968	21.8925	57.7186	39.7964	23.3201	38.6364	76.4792
Ca (mg/kg)	115.146	142.38	146.277	112.206	67.2333	63.7405	79.6819	66.0079	55.9972
Mg (mg/kg)	13.9623	14.3872	14.781	13.6058	8.15254	7.72901	8.05169	8.00395	8.4876
Na (mg/kg)	5.28154	2.72114	0	0	3.08387	2.92366	1.52286	6.05534	1.60531
Al (mg/kg)	51.6739	74.5451	76.5856	70.4965	24.1378	17.1628	5.9598	5.92446	6.28245
Exchangeable acidity (mmolc/dm3)	43	37	40	35	15	15	12	14	13
Sum of bases (mg/kg)	174.829	201.158	194.355	147.704	136.188	114.19	112.577	118.704	142.569
Cation-exchange capacity (mmolc/dm3)	50.1	45	47.7	41.5	23.4	22.8	20	21.9	20.9
Base saturation (%)	14	18	16	16	36	34	40	36	38
S (mg/kg)	1.14916	3.5524	6.08273	5.5991	2.68396	5.72519	0.662691	1.31752	1.39714
B (mg/kg)	0.459664	0.497336	0.486618	0.492721	0.181168	0.152672	0.159046	0.204216	0.181628
Cu (mg/kg)	0.114916	0	0.121655	0	0.0670991	0.127226	0.0662691	0	0.20957
Fe (mg/kg)	148.242	111.308	96.1071	63.8298	11.4068	8.26972	11.9284	10.5402	25.847
Mn (mg/kg)	0.229832	0.35524	0.243309	0.335946	0.0670991	0.127226	0	0	0
Zn (mg/kg)	0.459664	0.35524	0.973236	0.223964	0.335495	0.254453	0.265076	0.0658762	1.04785
Cd (mg/kg)	0	0	0	0	0	0	0	0	0
Cr (mg/kg)	0	0	0	0	0	0	0	0	0
Ni (mg/kg)	0.0344748	0	0	0	0	0	0	0	0
Pb (mg/kg)	0.114916	0.153937	0.182482	0.145577	0.0603892	0.019084	0.0397614	0.105402	0.0419141
N (mg/kg)	1300	700	800	800	100	0	100	0	100
Electrical conductivity (dS/m)	0.3	0.4	0.3	0.3	0.1	0.1	0.1	0.1	0.1
