# Supplementary material for: Microbiomes of Velloziaceae from phosphorus-impoverished soils of the campos rupestres, a biodiversity hotspot
Source: Sci Data. 2019 Jul 31;6:140. doi: 10.1038/s41597-019-0141-3 (PMC6668480; doi:10.1038/s41597-019-0141-3)
Supplement: Supplementary file 3 — Supplementary Table S2 [file 41597_2019_141_MOESM3_ESM.xlsx]

## Sheet: Supplementary Table S2
Supplementary Table S2
Sequencing output for 16S and ITS libraries. Sample ID, host plant, environment, amplicon region and raw number of sequenced reads per 16S and ITS libraries. BS = bulk soil, ER = exposed rock, RX = rhizosphere, RN = endophytic root, SX = exophytic stem, SN = endophytic stem, LX = epiphytic leaf, LN = endophytic leaf. BM = Barbacenia macrantha, BE = Vellozia epidendroides.
Sample ID	Biological replicate ID	Plant species	Environment	Amplicon	Sequenced reads
BE_16S_BS_R1	1	Vellozia epidendroides	Bulk soil	16S V4	152238
BE_16S_BS_R2	2	Vellozia epidendroides	Bulk soil	16S V4	205128
BE_16S_BS_R3	3	Vellozia epidendroides	Bulk soil	16S V4	173800
BE_16S_BS_R4	4	Vellozia epidendroides	Bulk soil	16S V4	162335
BE_16S_BS_R5	5	Vellozia epidendroides	Bulk soil	16S V4	216321
BE_16S_BS_R6	6	Vellozia epidendroides	Bulk soil	16S V4	179880
BE_16S_RX_R1	1	Vellozia epidendroides	Rhizosphere	16S V4	138074
BE_16S_RX_R2	2	Vellozia epidendroides	Rhizosphere	16S V4	173266
BE_16S_RX_R3	3	Vellozia epidendroides	Rhizosphere	16S V4	159238
BE_16S_RX_R4	4	Vellozia epidendroides	Rhizosphere	16S V4	159347
BE_16S_RX_R5	5	Vellozia epidendroides	Rhizosphere	16S V4	176096
BE_16S_RX_R6	6	Vellozia epidendroides	Rhizosphere	16S V4	150461
BE_16S_RN_R1	1	Vellozia epidendroides	Endophytic root	16S V4	140768
BE_16S_RN_R2	2	Vellozia epidendroides	Endophytic root	16S V4	141085
BE_16S_RN_R3	3	Vellozia epidendroides	Endophytic root	16S V4	125488
BE_16S_RN_R4	4	Vellozia epidendroides	Endophytic root	16S V4	134907
BE_16S_RN_R5	5	Vellozia epidendroides	Endophytic root	16S V4	112527
BE_16S_RN_R6	6	Vellozia epidendroides	Endophytic root	16S V4	99223
BE_16S_SX_R1	1	Vellozia epidendroides	Epiphytic stem	16S V4	113185
BE_16S_SX_R2	2	Vellozia epidendroides	Epiphytic stem	16S V4	56626
BE_16S_SX_R3	3	Vellozia epidendroides	Epiphytic stem	16S V4	124125
BE_16S_SX_R4	4	Vellozia epidendroides	Epiphytic stem	16S V4	204099
BE_16S_SX_R5	5	Vellozia epidendroides	Epiphytic stem	16S V4	156800
BE_16S_SX_R6	6	Vellozia epidendroides	Epiphytic stem	16S V4	138183
BE_16S_SN_R1	1	Vellozia epidendroides	Endophytic stem	16S V4	152649
BE_16S_SN_R2	2	Vellozia epidendroides	Endophytic stem	16S V4	13826
BE_16S_SN_R3	3	Vellozia epidendroides	Endophytic stem	16S V4	139145
BE_16S_SN_R4	4	Vellozia epidendroides	Endophytic stem	16S V4	150902
BE_16S_SN_R5	5	Vellozia epidendroides	Endophytic stem	16S V4	136133
BE_16S_SN_R6	6	Vellozia epidendroides	Endophytic stem	16S V4	135122
BE_16S_LX_R1	1	Vellozia epidendroides	Epiphytic leaf	16S V4	225910
BE_16S_LX_R2	2	Vellozia epidendroides	Epiphytic leaf	16S V4	183344
BE_16S_LX_R3	3	Vellozia epidendroides	Epiphytic leaf	16S V4	166409
BE_16S_LX_R4	4	Vellozia epidendroides	Epiphytic leaf	16S V4	97061
BE_16S_LX_R5	5	Vellozia epidendroides	Epiphytic leaf	16S V4	84450
BE_16S_LX_R6	6	Vellozia epidendroides	Epiphytic leaf	16S V4	161515
BE_16S_LN_R1	1	Vellozia epidendroides	Endophytic leaf	16S V4	95099
BE_16S_LN_R2	2	Vellozia epidendroides	Endophytic leaf	16S V4	76034
BE_16S_LN_R3	3	Vellozia epidendroides	Endophytic leaf	16S V4	94813
BE_16S_LN_R4	4	Vellozia epidendroides	Endophytic leaf	16S V4	105875
BE_16S_LN_R5	5	Vellozia epidendroides	Endophytic leaf	16S V4	115308
BE_16S_LN_R6	6	Vellozia epidendroides	Endophytic leaf	16S V4	96290
BE_ITS2_BS_R1	1	Vellozia epidendroides	Bulk soil	ITS2	122402
BE_ITS2_BS_R2	2	Vellozia epidendroides	Bulk soil	ITS2	222661
BE_ITS2_BS_R3	3	Vellozia epidendroides	Bulk soil	ITS2	194827
BE_ITS2_BS_R4	4	Vellozia epidendroides	Bulk soil	ITS2	243811
BE_ITS2_BS_R5	5	Vellozia epidendroides	Bulk soil	ITS2	139970
BE_ITS2_BS_R6	6	Vellozia epidendroides	Bulk soil	ITS2	242733
BE_ITS2_RX_R1	1	Vellozia epidendroides	Rhizosphere	ITS2	172717
BE_ITS2_RX_R2	2	Vellozia epidendroides	Rhizosphere	ITS2	166469
BE_ITS2_RX_R3	3	Vellozia epidendroides	Rhizosphere	ITS2	148619
BE_ITS2_RX_R4	4	Vellozia epidendroides	Rhizosphere	ITS2	139595
BE_ITS2_RX_R5	5	Vellozia epidendroides	Rhizosphere	ITS2	96551
BE_ITS2_RX_R6	6	Vellozia epidendroides	Rhizosphere	ITS2	67615
BE_ITS2_RN_R1	1	Vellozia epidendroides	Endophytic root	ITS2	155403
BE_ITS2_RN_R2	2	Vellozia epidendroides	Endophytic root	ITS2	167296
BE_ITS2_RN_R3	3	Vellozia epidendroides	Endophytic root	ITS2	194837
BE_ITS2_RN_R4	4	Vellozia epidendroides	Endophytic root	ITS2	213476
BE_ITS2_RN_R5	5	Vellozia epidendroides	Endophytic root	ITS2	146365
BE_ITS2_RN_R6	6	Vellozia epidendroides	Endophytic root	ITS2	179972
BE_ITS2_SX_R1	1	Vellozia epidendroides	Epiphytic stem	ITS2	261450
BE_ITS2_SX_R2	2	Vellozia epidendroides	Epiphytic stem	ITS2	213387
BE_ITS2_SX_R3	3	Vellozia epidendroides	Epiphytic stem	ITS2	367139
BE_ITS2_SX_R4	4	Vellozia epidendroides	Epiphytic stem	ITS2	298862
BE_ITS2_SX_R5	5	Vellozia epidendroides	Epiphytic stem	ITS2	289667
BE_ITS2_SX_R6	6	Vellozia epidendroides	Epiphytic stem	ITS2	353405
BE_ITS2_SN_R1	1	Vellozia epidendroides	Endophytic stem	ITS2	342820
BE_ITS2_SN_R2	2	Vellozia epidendroides	Endophytic stem	ITS2	376536
BE_ITS2_SN_R3	3	Vellozia epidendroides	Endophytic stem	ITS2	321096
BE_ITS2_SN_R4	4	Vellozia epidendroides	Endophytic stem	ITS2	313697
BE_ITS2_SN_R5	5	Vellozia epidendroides	Endophytic stem	ITS2	338954
BE_ITS2_SN_R6	6	Vellozia epidendroides	Endophytic stem	ITS2	224663
BE_ITS2_LX_R1	1	Vellozia epidendroides	Epiphytic leaf	ITS2	206550
BE_ITS2_LX_R2	2	Vellozia epidendroides	Epiphytic leaf	ITS2	309856
BE_ITS2_LX_R3	3	Vellozia epidendroides	Epiphytic leaf	ITS2	239938
BE_ITS2_LX_R4	4	Vellozia epidendroides	Epiphytic leaf	ITS2	186374
BE_ITS2_LX_R5	5	Vellozia epidendroides	Epiphytic leaf	ITS2	314779
BE_ITS2_LX_R6	6	Vellozia epidendroides	Epiphytic leaf	ITS2	371930
BE_ITS2_LN_R1	1	Vellozia epidendroides	Endophytic leaf	ITS2	245843
BE_ITS2_LN_R2	2	Vellozia epidendroides	Endophytic leaf	ITS2	175229
BE_ITS2_LN_R3	3	Vellozia epidendroides	Endophytic leaf	ITS2	359749
BE_ITS2_LN_R4	4	Vellozia epidendroides	Endophytic leaf	ITS2	330897
BE_ITS2_LN_R5	5	Vellozia epidendroides	Endophytic leaf	ITS2	407189
BE_ITS2_LN_R6	6	Vellozia epidendroides	Endophytic leaf	ITS2	290381
BM_16S_ER_R10	10	Barbacenia macrantha	Exposed rock	16S V4	138277
BM_16S_ER_R11	11	Barbacenia macrantha	Exposed rock	16S V4	129929
BM_16S_ER_R12	12	Barbacenia macrantha	Exposed rock	16S V4	110645
BM_16S_ER_R7	7	Barbacenia macrantha	Exposed rock	16S V4	127629
BM_16S_ER_R8	8	Barbacenia macrantha	Exposed rock	16S V4	140524
BM_16S_ER_R9	9	Barbacenia macrantha	Exposed rock	16S V4	132401
BM_16S_RX_R10	10	Barbacenia macrantha	Rhizosphere	16S V4	76126
BM_16S_RX_R11	11	Barbacenia macrantha	Rhizosphere	16S V4	50095
BM_16S_RX_R12	12	Barbacenia macrantha	Rhizosphere	16S V4	172493
BM_16S_RX_R7	7	Barbacenia macrantha	Rhizosphere	16S V4	127947
BM_16S_RX_R8	8	Barbacenia macrantha	Rhizosphere	16S V4	101643
BM_16S_RX_R9	9	Barbacenia macrantha	Rhizosphere	16S V4	132679
BM_16S_RN_R10	10	Barbacenia macrantha	Endophytic root	16S V4	142113
BM_16S_RN_R11	11	Barbacenia macrantha	Endophytic root	16S V4	104428
BM_16S_RN_R12	12	Barbacenia macrantha	Endophytic root	16S V4	118872
BM_16S_RN_R7	7	Barbacenia macrantha	Endophytic root	16S V4	122867
BM_16S_RN_R8	8	Barbacenia macrantha	Endophytic root	16S V4	97911
BM_16S_RN_R9	9	Barbacenia macrantha	Endophytic root	16S V4	138162
BM_16S_SX_R10	10	Barbacenia macrantha	Epiphytic stem	16S V4	112280
BM_16S_SX_R11	11	Barbacenia macrantha	Epiphytic stem	16S V4	85623
BM_16S_SX_R12	12	Barbacenia macrantha	Epiphytic stem	16S V4	115522
BM_16S_SX_R7	7	Barbacenia macrantha	Epiphytic stem	16S V4	107944
BM_16S_SX_R8	8	Barbacenia macrantha	Epiphytic stem	16S V4	44369
BM_16S_SX_R9	9	Barbacenia macrantha	Epiphytic stem	16S V4	120951
BM_16S_SN_R10	10	Barbacenia macrantha	Endophytic stem	16S V4	145966
BM_16S_SN_R11	11	Barbacenia macrantha	Endophytic stem	16S V4	83208
BM_16S_SN_R12	12	Barbacenia macrantha	Endophytic stem	16S V4	98398
BM_16S_SN_R7	7	Barbacenia macrantha	Endophytic stem	16S V4	89009
BM_16S_SN_R8	8	Barbacenia macrantha	Endophytic stem	16S V4	74018
BM_16S_SN_R9	9	Barbacenia macrantha	Endophytic stem	16S V4	96219
BM_16S_LX_R10	10	Barbacenia macrantha	Epiphytic leaf	16S V4	132781
BM_16S_LX_R11	11	Barbacenia macrantha	Epiphytic leaf	16S V4	121461
BM_16S_LX_R12	12	Barbacenia macrantha	Epiphytic leaf	16S V4	97453
BM_16S_LX_R7	7	Barbacenia macrantha	Epiphytic leaf	16S V4	107327
BM_16S_LX_R8	8	Barbacenia macrantha	Epiphytic leaf	16S V4	59492
BM_16S_LX_R9	9	Barbacenia macrantha	Epiphytic leaf	16S V4	135155
BM_16S_LN_R10	10	Barbacenia macrantha	Endophytic leaf	16S V4	93619
BM_16S_LN_R11	11	Barbacenia macrantha	Endophytic leaf	16S V4	51522
BM_16S_LN_R12	12	Barbacenia macrantha	Endophytic leaf	16S V4	102770
BM_16S_LN_R7	7	Barbacenia macrantha	Endophytic leaf	16S V4	94181
BM_16S_LN_R8	8	Barbacenia macrantha	Endophytic leaf	16S V4	58730
BM_16S_LN_R9	9	Barbacenia macrantha	Endophytic leaf	16S V4	93778
BM_ITS2_ER_R10	10	Barbacenia macrantha	Exposed rock	ITS2	174032
BM_ITS2_ER_R11	11	Barbacenia macrantha	Exposed rock	ITS2	224498
BM_ITS2_ER_R12	12	Barbacenia macrantha	Exposed rock	ITS2	453004
BM_ITS2_ER_R7	7	Barbacenia macrantha	Exposed rock	ITS2	252843
BM_ITS2_ER_R8	8	Barbacenia macrantha	Exposed rock	ITS2	153026
BM_ITS2_ER_R9	9	Barbacenia macrantha	Exposed rock	ITS2	144021
BM_ITS2_RX_R10	10	Barbacenia macrantha	Rhizosphere	ITS2	119664
BM_ITS2_RX_R11	11	Barbacenia macrantha	Rhizosphere	ITS2	33597
BM_ITS2_RX_R12	12	Barbacenia macrantha	Rhizosphere	ITS2	160473
BM_ITS2_RX_R7	7	Barbacenia macrantha	Rhizosphere	ITS2	133535
BM_ITS2_RX_R8	8	Barbacenia macrantha	Rhizosphere	ITS2	146656
BM_ITS2_RX_R9	9	Barbacenia macrantha	Rhizosphere	ITS2	59026
BM_ITS2_RN_R10	10	Barbacenia macrantha	Endophytic root	ITS2	255627
BM_ITS2_RN_R11	11	Barbacenia macrantha	Endophytic root	ITS2	295673
BM_ITS2_RN_R12	12	Barbacenia macrantha	Endophytic root	ITS2	129661
BM_ITS2_RN_R7	7	Barbacenia macrantha	Endophytic root	ITS2	135064
BM_ITS2_RN_R8	8	Barbacenia macrantha	Endophytic root	ITS2	181355
BM_ITS2_RN_R9	9	Barbacenia macrantha	Endophytic root	ITS2	168622
BM_ITS2_SX_R10	10	Barbacenia macrantha	Epiphytic stem	ITS2	238748
BM_ITS2_SX_R11	11	Barbacenia macrantha	Epiphytic stem	ITS2	167218
BM_ITS2_SX_R12	12	Barbacenia macrantha	Epiphytic stem	ITS2	128645
BM_ITS2_SX_R7	7	Barbacenia macrantha	Epiphytic stem	ITS2	159023
BM_ITS2_SX_R9	9	Barbacenia macrantha	Epiphytic stem	ITS2	125307
BM_ITS2_SN_R10	10	Barbacenia macrantha	Endophytic stem	ITS2	289918
BM_ITS2_SN_R12	12	Barbacenia macrantha	Endophytic stem	ITS2	219203
BM_ITS2_SN_R7	7	Barbacenia macrantha	Endophytic stem	ITS2	160091
BM_ITS2_SN_R8	8	Barbacenia macrantha	Endophytic stem	ITS2	129422
BM_ITS2_SN_R9	9	Barbacenia macrantha	Endophytic stem	ITS2	163402
BM_ITS2_LX_R10	10	Barbacenia macrantha	Epiphytic leaf	ITS2	333925
BM_ITS2_LX_R11	11	Barbacenia macrantha	Epiphytic leaf	ITS2	153690
BM_ITS2_LX_R12	12	Barbacenia macrantha	Epiphytic leaf	ITS2	284267
BM_ITS2_LX_R7	7	Barbacenia macrantha	Epiphytic leaf	ITS2	291351
BM_ITS2_LX_R8	8	Barbacenia macrantha	Epiphytic leaf	ITS2	248605
BM_ITS2_LX_R9	9	Barbacenia macrantha	Epiphytic leaf	ITS2	234708
BM_ITS2_LN_R10	10	Barbacenia macrantha	Endophytic leaf	ITS2	192271
BM_ITS2_LN_R11	11	Barbacenia macrantha	Endophytic leaf	ITS2	118608
BM_ITS2_LN_R7	7	Barbacenia macrantha	Endophytic leaf	ITS2	188926
BM_ITS2_LN_R8	8	Barbacenia macrantha	Endophytic leaf	ITS2	199968
BM_ITS2_LN_R9	9	Barbacenia macrantha	Endophytic leaf	ITS2	303908
