# Supplementary material for: Microbiomes of Velloziaceae from phosphorus-impoverished soils of the campos rupestres, a biodiversity hotspot
Source: Sci Data. 2019 Jul 31;6:140. doi: 10.1038/s41597-019-0141-3 (PMC6668480; doi:10.1038/s41597-019-0141-3)
Supplement: Supplementary file 4 — Supplementary Table S3 [file 41597_2019_141_MOESM4_ESM.xlsx]

## Sheet: Supplementary Table S3
Supplementary Table S3
Number of reads for 16S libraries throughout each step of the ASV processing pipeline. BS = bulk soil, ER = exposed rock, RX = rhizosphere, RN = endophytic root, SX = exophytic stem, SN = endophytic stem, LX = epiphytic leaf, LN = endophytic leaf. BM = Barbacenia macrantha, BE = Vellozia epidendroides.
Sample ID	Raw reads	Primer trimming	Quality	Merged	Non-chimera	Length	Non-organelle	Prevalence	Retained (%)
BE_16S_BS_R1	152238	146249	136739	124018	119993	119878	119441	79326	52.11
BE_16S_BS_R2	205128	196609	183350	168785	161440	161307	161016	110525	53.88
BE_16S_BS_R3	173800	166757	154200	140882	136506	136368	135900	93813	53.98
BE_16S_BS_R4	162335	155681	143248	130384	125702	125575	124959	88738	54.66
BE_16S_BS_R5	216321	207764	191860	173844	168958	168810	168383	114326	52.85
BE_16S_BS_R6	179880	172789	159586	144560	139369	139213	138793	97245	54.06
BE_16S_RX_R1	138074	132303	122024	113043	109731	109591	108993	78921	57.16
BE_16S_RX_R2	173266	165766	153266	145354	138822	138339	137927	107415	61.99
BE_16S_RX_R3	159238	152771	140254	128182	124621	124466	123721	87289	54.82
BE_16S_RX_R4	159347	153057	139976	133260	130082	129862	129381	100230	62.9
BE_16S_RX_R5	176096	169117	154800	147597	144144	144039	143621	110273	62.62
BE_16S_RX_R6	150461	144573	133166	127016	124739	124485	124048	87906	58.42
BE_16S_RN_R1	140768	135758	115507	109780	106540	106369	105055	89190	63.36
BE_16S_RN_R2	141085	135948	116510	110363	106891	106770	95258	76230	54.03
BE_16S_RN_R3	125488	120981	104108	96961	92947	92862	85639	70934	56.53
BE_16S_RN_R4	134907	129830	115074	108969	106065	105929	104444	78933	58.51
BE_16S_RN_R5	112527	108374	94177	88633	84843	84777	84076	69536	61.79
BE_16S_RN_R6	99223	95365	81197	75356	71887	71842	71397	58907	59.37
BE_16S_SX_R1	113185	108682	50397	48860	48383	46238	42094	38540	34.05
BE_16S_SX_R2	56626	54565	16646	16022	15866	14828	14313	13560	23.95
BE_16S_SX_R3	124125	119047	79543	76156	72785	70765	63346	60159	48.47
BE_16S_SX_R4	204099	195809	138276	131435	123232	121483	109999	104548	51.22
BE_16S_SX_R5	156800	150579	93562	89363	84561	80900	74267	67771	43.22
BE_16S_SX_R6	138183	132527	106007	98460	94636	93839	88545	76592	55.43
BE_16S_SN_R1	152649	146594	90850	85148	80690	79990	70879	65826	43.12
BE_16S_SN_R2	13826	13237	7987	7484	7162	7098	6156	5863	42.41
BE_16S_SN_R3	139145	133144	99090	95033	89916	89564	82455	70308	50.53
BE_16S_SN_R4	150902	144677	93282	89384	84409	84030	77231	71576	47.43
BE_16S_SN_R5	136133	130538	93926	90927	86178	85576	80434	78301	57.52
BE_16S_SN_R6	135122	129545	95159	89395	86039	85710	76936	70688	52.31
BE_16S_LX_R1	225910	216832	173338	161835	155033	153695	144791	124366	55.05
BE_16S_LX_R2	183344	176265	130781	124364	119914	118680	113598	103830	56.63
BE_16S_LX_R3	166409	160130	79922	76663	74997	71004	65254	61038	36.68
BE_16S_LX_R4	97061	93431	46013	43935	43637	42492	41645	39712	40.91
BE_16S_LX_R5	84450	81374	35773	32996	32667	31214	29677	27722	32.83
BE_16S_LX_R6	161515	155065	115970	109284	105048	103743	97480	86140	53.33
BE_16S_LN_R1	95099	91503	60806	53601	52794	52025	23713	21801	22.92
BE_16S_LN_R2	76034	73116	53537	46313	45504	45235	8381	8099	10.65
BE_16S_LN_R3	94813	91001	67026	62122	60003	57274	30845	29877	31.51
BE_16S_LN_R4	105875	101523	70492	65968	63863	63064	41382	40646	38.39
BE_16S_LN_R5	115308	110649	84285	75033	71858	71372	16141	15883	13.77
BE_16S_LN_R6	96290	92405	69400	63678	61523	60932	29479	27803	28.87
BM_16S_ER_R10	138277	132233	118621	109458	106458	106241	105422	82111	59.38
BM_16S_ER_R11	129929	124278	113210	104468	98106	97978	97070	81205	62.5
BM_16S_ER_R12	110645	105877	96418	86229	84392	84276	84138	54423	49.19
BM_16S_ER_R7	127629	122205	112186	102199	100539	100162	99764	62644	49.08
BM_16S_ER_R8	140524	134857	119257	113575	111268	110995	109990	87813	62.49
BM_16S_ER_R9	132401	126739	115950	105982	103488	103319	102664	72831	55.01
BM_16S_RX_R10	76126	73229	65836	62520	61387	61244	60784	52322	68.73
BM_16S_RX_R11	50095	48184	44055	42868	42042	42000	41844	34325	68.52
BM_16S_RX_R12	172493	165573	146446	135918	131697	131659	131516	102668	59.52
BM_16S_RX_R7	127947	122927	111140	103691	101529	101322	100381	75412	58.94
BM_16S_RX_R8	101643	97590	87951	83481	81679	81507	81035	64466	63.42
BM_16S_RX_R9	132679	127684	116029	110147	108454	108304	107829	79886	60.21
BM_16S_RN_R10	142113	135631	123271	116445	111678	111600	110909	101359	71.32
BM_16S_RN_R11	104428	99258	90126	83678	78817	78672	78046	65618	62.84
BM_16S_RN_R12	118872	113875	95659	84281	76760	76746	76611	63883	53.74
BM_16S_RN_R7	122867	117869	104091	95775	92605	92451	91190	72592	59.08
BM_16S_RN_R8	97911	93826	81135	75930	72892	72847	71801	61473	62.78
BM_16S_RN_R9	138162	132368	117718	109432	106563	106417	105025	78451	56.78
BM_16S_SX_R10	112280	107780	94704	89040	85696	85662	85305	71198	63.41
BM_16S_SX_R11	85623	82614	64598	62157	61336	61100	59770	49721	58.07
BM_16S_SX_R12	115522	110933	92118	87426	84630	84523	83674	62531	54.13
BM_16S_SX_R7	107944	103904	81679	77859	76528	76078	72790	58126	53.85
BM_16S_SX_R8	44369	42683	31982	30875	30732	30609	29147	25987	58.57
BM_16S_SX_R9	120951	116315	86156	80099	78848	78328	74293	54682	45.21
BM_16S_SN_R10	145966	139098	127491	123562	115783	115777	115621	106437	72.92
BM_16S_SN_R11	83208	79885	42311	39240	39000	38985	29353	27642	33.22
BM_16S_SN_R12	98398	94046	83078	76290	73053	72998	60591	45365	46.1
BM_16S_SN_R7	89009	85057	58430	53160	51643	51594	35140	26605	29.89
BM_16S_SN_R8	74018	71039	56025	51531	50682	50666	33826	30958	41.82
BM_16S_SN_R9	96219	92189	74952	67622	66242	66120	52168	38219	39.72
BM_16S_LX_R10	132781	127358	98793	94405	93018	91887	87205	80797	60.85
BM_16S_LX_R11	121461	116488	99552	93654	92373	91770	88760	71065	58.51
BM_16S_LX_R12	97453	93348	64678	61179	60137	59030	56943	46919	48.15
BM_16S_LX_R7	107327	103222	79914	76026	74680	73299	70554	59222	55.18
BM_16S_LX_R8	59492	56982	32228	29539	29115	28049	24648	20594	34.62
BM_16S_LX_R9	135155	129609	101661	96407	93518	90432	86291	72587	53.71
BM_16S_LN_R10	93619	90074	79077	68858	67816	67553	28283	27756	29.65
BM_16S_LN_R11	51522	49415	42979	38616	38335	37935	23635	20036	38.89
BM_16S_LN_R12	102770	98826	81434	70399	69239	68900	28816	23245	22.62
BM_16S_LN_R7	94181	90555	71365	60785	60335	59485	15151	13815	14.67
BM_16S_LN_R8	58730	56442	48064	40243	40027	39447	6318	6143	10.46
BM_16S_LN_R9	93778	90255	71650	63711	62210	59731	26208	23468	25.03
