# Supplementary material for: Microbiomes of Velloziaceae from phosphorus-impoverished soils of the campos rupestres, a biodiversity hotspot
Source: Sci Data. 2019 Jul 31;6:140. doi: 10.1038/s41597-019-0141-3 (PMC6668480; doi:10.1038/s41597-019-0141-3)
Supplement: Supplementary file 5 — Supplementary Table S4 [file 41597_2019_141_MOESM5_ESM.xlsx]

## Sheet: Supplementary Table S4
Supplementary Table S4
Number of reads for ITS libraries throughout each step of the ASV processing pipeline. BS = bulk soil, ER = exposed rock, RX = rhizosphere, RN = endophytic root, SX = exophytic stem, SN = endophytic stem, LX = epiphytic leaf, LN = endophytic leaf. BM = Barbacenia macrantha, BE = Vellozia epidendroides.
Sample ID	Raw reads	Primer trimming	Quality	Merged	Non-chimera	Length	Prevalence	Retained (%)
BE_ITS2_BS_R1	122402	116933	62363	53133	52766	52743	40025	43.09
BE_ITS2_BS_R2	222661	212048	116606	101195	100513	100510	72073	45.14
BE_ITS2_BS_R3	194827	185132	96853	81210	80643	80514	58388	41.33
BE_ITS2_BS_R4	243811	231854	125384	108707	107576	107539	84634	44.11
BE_ITS2_BS_R5	139970	133514	67862	57112	56697	56674	42105	40.49
BE_ITS2_BS_R6	242733	231856	126000	110301	109129	109112	90160	44.95
BE_ITS2_RX_R1	172717	164743	87311	77772	77347	77310	62926	44.76
BE_ITS2_RX_R2	166469	157378	76365	70535	70111	70100	55016	42.11
BE_ITS2_RX_R3	148619	141310	68227	57586	56608	56599	43651	38.08
BE_ITS2_RX_R4	139595	132893	66633	54758	54567	54567	46906	39.09
BE_ITS2_RX_R5	96551	91783	47706	38976	38848	38768	30214	40.15
BE_ITS2_RX_R6	67615	63836	34435	30353	30295	30294	23648	44.8
BE_ITS2_RN_R1	155403	149270	77879	74471	73274	73272	69310	47.15
BE_ITS2_RN_R2	167296	160537	92015	84759	82931	82931	68046	49.57
BE_ITS2_RN_R3	194837	185617	94955	88788	85870	85868	78944	44.07
BE_ITS2_RN_R4	213476	203678	102649	84717	83390	83390	72557	39.06
BE_ITS2_RN_R5	146365	140337	77012	65607	64755	64752	52514	44.24
BE_ITS2_RN_R6	179972	171279	90209	83861	82328	82322	76775	45.74
BE_ITS2_SX_R1	261450	249364	126274	106253	100989	100924	96841	38.6
BE_ITS2_SX_R2	213387	203755	100790	86482	82624	82531	79276	38.68
BE_ITS2_SX_R3	367139	348897	146668	130614	121331	121328	112836	33.05
BE_ITS2_SX_R4	298862	283656	122182	105525	95968	95965	88181	32.11
BE_ITS2_SX_R5	289667	273612	123884	107157	97353	97348	85752	33.61
BE_ITS2_SX_R6	353405	335747	161626	143331	133213	133165	125427	37.68
BE_ITS2_SN_R1	342820	326824	133151	113437	105805	105801	98858	30.86
BE_ITS2_SN_R2	376536	357277	130046	107131	99702	99695	90706	26.48
BE_ITS2_SN_R3	321096	305418	104422	92523	84016	84007	76710	26.16
BE_ITS2_SN_R4	313697	298703	113606	94268	86028	86025	77107	27.42
BE_ITS2_SN_R5	338954	321526	132459	117488	107428	107422	91229	31.69
BE_ITS2_SN_R6	224663	214172	88672	77031	70712	70709	65691	31.47
BE_ITS2_LX_R1	206550	195849	81524	69837	54083	54080	48194	26.18
BE_ITS2_LX_R2	309856	293818	133989	112187	104940	104938	97242	33.87
BE_ITS2_LX_R3	239938	227812	129033	110543	101490	101485	98770	42.3
BE_ITS2_LX_R4	186374	177547	91726	81413	76357	76315	73601	40.95
BE_ITS2_LX_R5	314779	300335	157211	133576	121795	121724	116101	38.67
BE_ITS2_LX_R6	371930	354533	175833	151319	141503	141493	134094	38.04
BE_ITS2_LN_R1	245843	234868	117831	101188	96511	96507	92847	39.26
BE_ITS2_LN_R2	175229	167433	82234	71230	68720	68645	64196	39.17
BE_ITS2_LN_R3	359749	342410	155889	135648	129156	129050	122545	35.87
BE_ITS2_LN_R4	330897	315576	191027	185288	156835	156831	152396	47.4
BE_ITS2_LN_R5	407189	387146	166553	147364	136138	136133	129834	33.43
BE_ITS2_LN_R6	290381	276892	141705	128254	112430	112263	105484	38.66
BM_ITS2_ER_R10	174032	165087	89470	74888	73908	73892	59275	42.46
BM_ITS2_ER_R11	224498	212661	108879	99136	96220	96209	78964	42.86
BM_ITS2_ER_R12	453004	431059	204019	171777	168613	168580	122366	37.21
BM_ITS2_ER_R7	252843	240102	108358	86754	85550	85542	60290	33.83
BM_ITS2_ER_R8	153026	145313	74434	66025	65065	65053	49007	42.51
BM_ITS2_ER_R9	144021	137102	64308	51371	50004	49960	37452	34.69
BM_ITS2_RX_R10	119664	113484	58356	50753	50394	50394	47257	42.11
BM_ITS2_RX_R11	33597	31785	15202	14283	14126	14126	12651	42.05
BM_ITS2_RX_R12	160473	153068	87213	68237	67791	67613	43886	42.13
BM_ITS2_RX_R7	133535	126605	60737	50033	49699	49667	40931	37.19
BM_ITS2_RX_R8	146656	139487	66207	61314	56311	56311	41796	38.4
BM_ITS2_RX_R9	59026	56035	29290	22689	21946	21943	19496	37.18
BM_ITS2_RN_R10	255627	242717	102154	83392	81228	81169	77108	31.75
BM_ITS2_RN_R11	295673	280256	117456	107056	101365	101323	91080	34.27
BM_ITS2_RN_R12	129661	123491	64836	49504	47124	47106	32577	36.33
BM_ITS2_RN_R7	135064	128585	67572	54569	53212	53206	47144	39.39
BM_ITS2_RN_R8	181355	172226	78054	72644	71493	71492	49004	39.42
BM_ITS2_RN_R9	168622	160687	87839	52160	49753	49734	34203	29.49
BM_ITS2_SX_R10	238748	227448	96422	64337	61888	61885	60488	25.92
BM_ITS2_SX_R11	167218	159657	76179	64477	63646	63638	57209	38.06
BM_ITS2_SX_R12	128645	122326	59589	51106	49927	49910	32860	38.8
BM_ITS2_SX_R7	159023	151901	76555	62247	60445	60442	52880	38.01
BM_ITS2_SX_R9	125307	118618	58139	43247	41674	41665	36598	33.25
BM_ITS2_SN_R10	289918	275821	115103	64490	61925	61925	61484	21.36
BM_ITS2_SN_R12	219203	207833	88530	75461	71516	71489	46838	32.61
BM_ITS2_SN_R7	160091	152258	68546	46163	44312	44312	42696	27.68
BM_ITS2_SN_R8	129422	122195	55937	44889	43846	43798	41786	33.84
BM_ITS2_SN_R9	163402	153580	59807	43397	41305	41298	35816	25.27
BM_ITS2_LX_R10	333925	317845	187951	158977	147159	147109	137757	44.05
BM_ITS2_LX_R11	153690	146452	80182	74421	70035	69984	64341	45.54
BM_ITS2_LX_R12	284267	271211	144536	126061	118875	118845	100083	41.81
BM_ITS2_LX_R7	291351	278432	163116	146520	137142	137115	131282	47.06
BM_ITS2_LX_R8	248605	237411	150386	140174	130688	130656	128638	52.56
BM_ITS2_LX_R9	234708	223975	122149	113606	103736	103674	99763	44.17
BM_ITS2_LN_R10	192271	183761	115674	105118	98950	98897	96535	51.44
BM_ITS2_LN_R11	118608	113449	67061	60406	57545	57544	53584	48.52
BM_ITS2_LN_R7	188926	179697	100560	81040	75553	75475	73166	39.95
BM_ITS2_LN_R8	199968	190857	105183	91327	87746	87724	86198	43.87
BM_ITS2_LN_R9	303908	289463	160584	147486	135404	135353	130598	44.54
