# Supplementary material for: Microbiomes of Velloziaceae from phosphorus-impoverished soils of the campos rupestres, a biodiversity hotspot
Source: Sci Data. 2019 Jul 31;6:140. doi: 10.1038/s41597-019-0141-3 (PMC6668480; doi:10.1038/s41597-019-0141-3)
Supplement: Supplementary file 6 — Supplementary Table S5 [file 41597_2019_141_MOESM6_ESM.xlsx]

## Sheet: Supplementary Table S5
Supplementary Table S5
BioProject accession, SRA Study accession, SRA Run accession and JGI project ID of all shotgun and amplicon sequencing samples generated in the study.
Sequencing type	Description	Sample number	NCBI BioProject	NCBI SRA Study	NCBI SRA Run	JGI accession
Amplicon	Vellozia epidendroides 16S bulk soil	1	PRJNA522264	SRP186109	SRR8585498	JGI Project ID 1157474
Amplicon	Vellozia epidendroides 16S bulk soil	2	PRJNA522264	SRP186109	SRR8585493	JGI Project ID 1157474
Amplicon	Vellozia epidendroides 16S bulk soil	3	PRJNA522264	SRP186109	SRR8585476	JGI Project ID 1157474
Amplicon	Vellozia epidendroides 16S bulk soil	4	PRJNA522264	SRP186109	SRR8585521	JGI Project ID 1157474
Amplicon	Vellozia epidendroides 16S bulk soil	5	PRJNA522264	SRP186109	SRR8585505	JGI Project ID 1157474
Amplicon	Vellozia epidendroides 16S bulk soil	6	PRJNA522264	SRP186109	SRR8585523	JGI Project ID 1157474
Amplicon	Vellozia epidendroides 16S endophytic leaf	1	PRJNA522264	SRP186109	SRR8585473	JGI Project ID 1157474
Amplicon	Vellozia epidendroides 16S endophytic leaf	2	PRJNA522264	SRP186109	SRR8585526	JGI Project ID 1157474
Amplicon	Vellozia epidendroides 16S endophytic leaf	3	PRJNA522264	SRP186109	SRR8585490	JGI Project ID 1157474
Amplicon	Vellozia epidendroides 16S endophytic leaf	4	PRJNA522264	SRP186109	SRR8585504	JGI Project ID 1157474
Amplicon	Vellozia epidendroides 16S endophytic leaf	5	PRJNA522264	SRP186109	SRR8585458	JGI Project ID 1157474
Amplicon	Vellozia epidendroides 16S endophytic leaf	6	PRJNA522264	SRP186109	SRR8585486	JGI Project ID 1157474
Amplicon	Vellozia epidendroides 16S epiphytic leaf	1	PRJNA522264	SRP186109	SRR8585508	JGI Project ID 1157474
Amplicon	Vellozia epidendroides 16S epiphytic leaf	2	PRJNA522264	SRP186109	SRR8585480	JGI Project ID 1157474
Amplicon	Vellozia epidendroides 16S epiphytic leaf	3	PRJNA522264	SRP186109	SRR8585481	JGI Project ID 1157474
Amplicon	Vellozia epidendroides 16S epiphytic leaf	4	PRJNA522264	SRP186109	SRR8585534	JGI Project ID 1157474
Amplicon	Vellozia epidendroides 16S epiphytic leaf	5	PRJNA522264	SRP186109	SRR8585488	JGI Project ID 1157474
Amplicon	Vellozia epidendroides 16S epiphytic leaf	6	PRJNA522264	SRP186109	SRR8585485	JGI Project ID 1157474
Amplicon	Vellozia epidendroides 16S endophytic root	1	PRJNA522264	SRP186109	SRR8585470	JGI Project ID 1157474
Amplicon	Vellozia epidendroides 16S endophytic root	2	PRJNA522264	SRP186109	SRR8585487	JGI Project ID 1157474
Amplicon	Vellozia epidendroides 16S endophytic root	3	PRJNA522264	SRP186109	SRR8585511	JGI Project ID 1157474
Amplicon	Vellozia epidendroides 16S endophytic root	4	PRJNA522264	SRP186109	SRR8585499	JGI Project ID 1157474
Amplicon	Vellozia epidendroides 16S endophytic root	5	PRJNA522264	SRP186109	SRR8585479	JGI Project ID 1157474
Amplicon	Vellozia epidendroides 16S endophytic root	6	PRJNA522264	SRP186109	SRR8585525	JGI Project ID 1157474
Amplicon	Vellozia epidendroides 16S rhizosphere	1	PRJNA522264	SRP186109	SRR8585529	JGI Project ID 1157474
Amplicon	Vellozia epidendroides 16S rhizosphere	2	PRJNA522264	SRP186109	SRR8585512	JGI Project ID 1157474
Amplicon	Vellozia epidendroides 16S rhizosphere	3	PRJNA522264	SRP186109	SRR8585477	JGI Project ID 1157474
Amplicon	Vellozia epidendroides 16S rhizosphere	4	PRJNA522264	SRP186109	SRR8585491	JGI Project ID 1157474
Amplicon	Vellozia epidendroides 16S rhizosphere	5	PRJNA522264	SRP186109	SRR8585527	JGI Project ID 1157474
Amplicon	Vellozia epidendroides 16S rhizosphere	6	PRJNA522264	SRP186109	SRR8585500	JGI Project ID 1157474
Amplicon	Vellozia epidendroides 16S endophytic stem	1	PRJNA522264	SRP186109	SRR8585483	JGI Project ID 1157474
Amplicon	Vellozia epidendroides 16S endophytic stem	2	PRJNA522264	SRP186109	SRR8585484	JGI Project ID 1157474
Amplicon	Vellozia epidendroides 16S endophytic stem	3	PRJNA522264	SRP186109	SRR8585472	JGI Project ID 1157474
Amplicon	Vellozia epidendroides 16S endophytic stem	4	PRJNA522264	SRP186109	SRR8585478	JGI Project ID 1157474
Amplicon	Vellozia epidendroides 16S endophytic stem	5	PRJNA522264	SRP186109	SRR8585524	JGI Project ID 1157474
Amplicon	Vellozia epidendroides 16S endophytic stem	6	PRJNA522264	SRP186109	SRR8585466	JGI Project ID 1157474
Amplicon	Vellozia epidendroides 16S epiphytic stem	1	PRJNA522264	SRP186109	SRR8585537	JGI Project ID 1157474
Amplicon	Vellozia epidendroides 16S epiphytic stem	2	PRJNA522264	SRP186109	SRR8585535	JGI Project ID 1157474
Amplicon	Vellozia epidendroides 16S epiphytic stem	3	PRJNA522264	SRP186109	SRR8585482	JGI Project ID 1157474
Amplicon	Vellozia epidendroides 16S epiphytic stem	4	PRJNA522264	SRP186109	SRR8585522	JGI Project ID 1157474
Amplicon	Vellozia epidendroides 16S epiphytic stem	5	PRJNA522264	SRP186109	SRR8585528	JGI Project ID 1157474
Amplicon	Vellozia epidendroides 16S epiphytic stem	6	PRJNA522264	SRP186109	SRR8585519	JGI Project ID 1157474
Amplicon	Vellozia epidendroides ITS2 bulk soil	1	PRJNA522264	SRP186109	SRR8585460	JGI Project ID 1157474
Amplicon	Vellozia epidendroides ITS2 bulk soil	2	PRJNA522264	SRP186109	SRR8585497	JGI Project ID 1157474
Amplicon	Vellozia epidendroides ITS2 bulk soil	3	PRJNA522264	SRP186109	SRR8585463	JGI Project ID 1157474
Amplicon	Vellozia epidendroides ITS2 bulk soil	4	PRJNA522264	SRP186109	SRR8585455	JGI Project ID 1157474
Amplicon	Vellozia epidendroides ITS2 bulk soil	5	PRJNA522264	SRP186109	SRR8585501	JGI Project ID 1157474
Amplicon	Vellozia epidendroides ITS2 bulk soil	6	PRJNA522264	SRP186109	SRR8585464	JGI Project ID 1157474
Amplicon	Vellozia epidendroides ITS2 endophytic leaf	1	PRJNA522264	SRP186109	SRR8585467	JGI Project ID 1157474
Amplicon	Vellozia epidendroides ITS2 endophytic leaf	2	PRJNA522264	SRP186109	SRR8585494	JGI Project ID 1157474
Amplicon	Vellozia epidendroides ITS2 endophytic leaf	3	PRJNA522264	SRP186109	SRR8585518	JGI Project ID 1157474
Amplicon	Vellozia epidendroides ITS2 endophytic leaf	4	PRJNA522264	SRP186109	SRR8585459	JGI Project ID 1157474
Amplicon	Vellozia epidendroides ITS2 endophytic leaf	5	PRJNA522264	SRP186109	SRR8585533	JGI Project ID 1157474
Amplicon	Vellozia epidendroides ITS2 endophytic leaf	6	PRJNA522264	SRP186109	SRR8585475	JGI Project ID 1157474
Amplicon	Vellozia epidendroides ITS2 epiphytic leaf	1	PRJNA522264	SRP186109	SRR8585514	JGI Project ID 1157474
Amplicon	Vellozia epidendroides ITS2 epiphytic leaf	2	PRJNA522264	SRP186109	SRR8585516	JGI Project ID 1157474
Amplicon	Vellozia epidendroides ITS2 epiphytic leaf	3	PRJNA522264	SRP186109	SRR8585513	JGI Project ID 1157474
Amplicon	Vellozia epidendroides ITS2 epiphytic leaf	4	PRJNA522264	SRP186109	SRR8585510	JGI Project ID 1157474
Amplicon	Vellozia epidendroides ITS2 epiphytic leaf	5	PRJNA522264	SRP186109	SRR8585456	JGI Project ID 1157474
Amplicon	Vellozia epidendroides ITS2 epiphytic leaf	6	PRJNA522264	SRP186109	SRR8585457	JGI Project ID 1157474
Amplicon	Vellozia epidendroides ITS2 endophytic root	1	PRJNA522264	SRP186109	SRR8585469	JGI Project ID 1157474
Amplicon	Vellozia epidendroides ITS2 endophytic root	2	PRJNA522264	SRP186109	SRR8585507	JGI Project ID 1157474
Amplicon	Vellozia epidendroides ITS2 endophytic root	3	PRJNA522264	SRP186109	SRR8585461	JGI Project ID 1157474
Amplicon	Vellozia epidendroides ITS2 endophytic root	4	PRJNA522264	SRP186109	SRR8585471	JGI Project ID 1157474
Amplicon	Vellozia epidendroides ITS2 endophytic root	5	PRJNA522264	SRP186109	SRR8585462	JGI Project ID 1157474
Amplicon	Vellozia epidendroides ITS2 endophytic root	6	PRJNA522264	SRP186109	SRR8585495	JGI Project ID 1157474
Amplicon	Vellozia epidendroides ITS2 rhizosphere	1	PRJNA522264	SRP186109	SRR8585465	JGI Project ID 1157474
Amplicon	Vellozia epidendroides ITS2 rhizosphere	2	PRJNA522264	SRP186109	SRR8585531	JGI Project ID 1157474
Amplicon	Vellozia epidendroides ITS2 rhizosphere	3	PRJNA522264	SRP186109	SRR8585506	JGI Project ID 1157474
Amplicon	Vellozia epidendroides ITS2 rhizosphere	4	PRJNA522264	SRP186109	SRR8585530	JGI Project ID 1157474
Amplicon	Vellozia epidendroides ITS2 rhizosphere	5	PRJNA522264	SRP186109	SRR8585474	JGI Project ID 1157474
Amplicon	Vellozia epidendroides ITS2 rhizosphere	6	PRJNA522264	SRP186109	SRR8585536	JGI Project ID 1157474
Amplicon	Vellozia epidendroides ITS2 endophytic stem	1	PRJNA522264	SRP186109	SRR8585496	JGI Project ID 1157474
Amplicon	Vellozia epidendroides ITS2 endophytic stem	2	PRJNA522264	SRP186109	SRR8585468	JGI Project ID 1157474
Amplicon	Vellozia epidendroides ITS2 endophytic stem	3	PRJNA522264	SRP186109	SRR8585509	JGI Project ID 1157474
Amplicon	Vellozia epidendroides ITS2 endophytic stem	4	PRJNA522264	SRP186109	SRR8585489	JGI Project ID 1157474
Amplicon	Vellozia epidendroides ITS2 endophytic stem	5	PRJNA522264	SRP186109	SRR8585492	JGI Project ID 1157474
Amplicon	Vellozia epidendroides ITS2 endophytic stem	6	PRJNA522264	SRP186109	SRR8585502	JGI Project ID 1157474
Amplicon	Vellozia epidendroides ITS2 epiphytic stem	1	PRJNA522264	SRP186109	SRR8585538	JGI Project ID 1157474
Amplicon	Vellozia epidendroides ITS2 epiphytic stem	2	PRJNA522264	SRP186109	SRR8585503	JGI Project ID 1157474
Amplicon	Vellozia epidendroides ITS2 epiphytic stem	3	PRJNA522264	SRP186109	SRR8585517	JGI Project ID 1157474
Amplicon	Vellozia epidendroides ITS2 epiphytic stem	4	PRJNA522264	SRP186109	SRR8585532	JGI Project ID 1157474
Amplicon	Vellozia epidendroides ITS2 epiphytic stem	5	PRJNA522264	SRP186109	SRR8585515	JGI Project ID 1157474
Amplicon	Vellozia epidendroides ITS2 epiphytic stem	6	PRJNA522264	SRP186109	SRR8585520	JGI Project ID 1157474
Amplicon	Barbacenia macrantha 16S exposed rock	10	PRJNA522264	SRP186109	SRR8585408	JGI Project ID 1157475
Amplicon	Barbacenia macrantha 16S exposed rock	11	PRJNA522264	SRP186109	SRR8585409	JGI Project ID 1157475
Amplicon	Barbacenia macrantha 16S exposed rock	12	PRJNA522264	SRP186109	SRR8585406	JGI Project ID 1157475
Amplicon	Barbacenia macrantha 16S exposed rock	7	PRJNA522264	SRP186109	SRR8585379	JGI Project ID 1157475
Amplicon	Barbacenia macrantha 16S exposed rock	8	PRJNA522264	SRP186109	SRR8585439	JGI Project ID 1157475
Amplicon	Barbacenia macrantha 16S exposed rock	9	PRJNA522264	SRP186109	SRR8585374	JGI Project ID 1157475
Amplicon	Barbacenia macrantha 16S endophytic leaf	10	PRJNA522264	SRP186109	SRR8585440	JGI Project ID 1157475
Amplicon	Barbacenia macrantha 16S endophytic leaf	11	PRJNA522264	SRP186109	SRR8585382	JGI Project ID 1157475
Amplicon	Barbacenia macrantha 16S endophytic leaf	12	PRJNA522264	SRP186109	SRR8585433	JGI Project ID 1157475
Amplicon	Barbacenia macrantha 16S endophytic leaf	7	PRJNA522264	SRP186109	SRR8585415	JGI Project ID 1157475
Amplicon	Barbacenia macrantha 16S endophytic leaf	8	PRJNA522264	SRP186109	SRR8585413	JGI Project ID 1157475
Amplicon	Barbacenia macrantha 16S endophytic leaf	9	PRJNA522264	SRP186109	SRR8585388	JGI Project ID 1157475
Amplicon	Barbacenia macrantha 16S epiphytic leaf	10	PRJNA522264	SRP186109	SRR8585421	JGI Project ID 1157475
Amplicon	Barbacenia macrantha 16S epiphytic leaf	11	PRJNA522264	SRP186109	SRR8585431	JGI Project ID 1157475
Amplicon	Barbacenia macrantha 16S epiphytic leaf	12	PRJNA522264	SRP186109	SRR8585446	JGI Project ID 1157475
Amplicon	Barbacenia macrantha 16S epiphytic leaf	7	PRJNA522264	SRP186109	SRR8585427	JGI Project ID 1157475
Amplicon	Barbacenia macrantha 16S epiphytic leaf	8	PRJNA522264	SRP186109	SRR8585426	JGI Project ID 1157475
Amplicon	Barbacenia macrantha 16S epiphytic leaf	9	PRJNA522264	SRP186109	SRR8585405	JGI Project ID 1157475
Amplicon	Barbacenia macrantha 16S endophytic root	10	PRJNA522264	SRP186109	SRR8585378	JGI Project ID 1157475
Amplicon	Barbacenia macrantha 16S endophytic root	11	PRJNA522264	SRP186109	SRR8585399	JGI Project ID 1157475
Amplicon	Barbacenia macrantha 16S endophytic root	12	PRJNA522264	SRP186109	SRR8585389	JGI Project ID 1157475
Amplicon	Barbacenia macrantha 16S endophytic root	7	PRJNA522264	SRP186109	SRR8585375	JGI Project ID 1157475
Amplicon	Barbacenia macrantha 16S endophytic root	8	PRJNA522264	SRP186109	SRR8585410	JGI Project ID 1157475
Amplicon	Barbacenia macrantha 16S endophytic root	9	PRJNA522264	SRP186109	SRR8585429	JGI Project ID 1157475
Amplicon	Barbacenia macrantha 16S rhizosphere	10	PRJNA522264	SRP186109	SRR8585393	JGI Project ID 1157475
Amplicon	Barbacenia macrantha 16S rhizosphere	11	PRJNA522264	SRP186109	SRR8585400	JGI Project ID 1157475
Amplicon	Barbacenia macrantha 16S rhizosphere	12	PRJNA522264	SRP186109	SRR8585448	JGI Project ID 1157475
Amplicon	Barbacenia macrantha 16S rhizosphere	7	PRJNA522264	SRP186109	SRR8585407	JGI Project ID 1157475
Amplicon	Barbacenia macrantha 16S rhizosphere	8	PRJNA522264	SRP186109	SRR8585402	JGI Project ID 1157475
Amplicon	Barbacenia macrantha 16S rhizosphere	9	PRJNA522264	SRP186109	SRR8585403	JGI Project ID 1157475
Amplicon	Barbacenia macrantha 16S endophytic stem	10	PRJNA522264	SRP186109	SRR8585418	JGI Project ID 1157475
Amplicon	Barbacenia macrantha 16S endophytic stem	11	PRJNA522264	SRP186109	SRR8585422	JGI Project ID 1157475
Amplicon	Barbacenia macrantha 16S endophytic stem	12	PRJNA522264	SRP186109	SRR8585404	JGI Project ID 1157475
Amplicon	Barbacenia macrantha 16S endophytic stem	7	PRJNA522264	SRP186109	SRR8585390	JGI Project ID 1157475
Amplicon	Barbacenia macrantha 16S endophytic stem	8	PRJNA522264	SRP186109	SRR8585387	JGI Project ID 1157475
Amplicon	Barbacenia macrantha 16S endophytic stem	9	PRJNA522264	SRP186109	SRR8585445	JGI Project ID 1157475
Amplicon	Barbacenia macrantha 16S epiphytic stem	10	PRJNA522264	SRP186109	SRR8585444	JGI Project ID 1157475
Amplicon	Barbacenia macrantha 16S epiphytic stem	11	PRJNA522264	SRP186109	SRR8585443	JGI Project ID 1157475
Amplicon	Barbacenia macrantha 16S epiphytic stem	12	PRJNA522264	SRP186109	SRR8585432	JGI Project ID 1157475
Amplicon	Barbacenia macrantha 16S epiphytic stem	7	PRJNA522264	SRP186109	SRR8585447	JGI Project ID 1157475
Amplicon	Barbacenia macrantha 16S epiphytic stem	8	PRJNA522264	SRP186109	SRR8585450	JGI Project ID 1157475
Amplicon	Barbacenia macrantha 16S epiphytic stem	9	PRJNA522264	SRP186109	SRR8585449	JGI Project ID 1157475
Amplicon	Barbacenia macrantha ITS2 exposed rock	10	PRJNA522264	SRP186109	SRR8585381	JGI Project ID 1157475
Amplicon	Barbacenia macrantha ITS2 exposed rock	11	PRJNA522264	SRP186109	SRR8585396	JGI Project ID 1157475
Amplicon	Barbacenia macrantha ITS2 exposed rock	12	PRJNA522264	SRP186109	SRR8585380	JGI Project ID 1157475
Amplicon	Barbacenia macrantha ITS2 exposed rock	7	PRJNA522264	SRP186109	SRR8585441	JGI Project ID 1157475
Amplicon	Barbacenia macrantha ITS2 exposed rock	8	PRJNA522264	SRP186109	SRR8585424	JGI Project ID 1157475
Amplicon	Barbacenia macrantha ITS2 exposed rock	9	PRJNA522264	SRP186109	SRR8585398	JGI Project ID 1157475
Amplicon	Barbacenia macrantha ITS2 endophytic leaf	10	PRJNA522264	SRP186109	SRR8585416	JGI Project ID 1157475
Amplicon	Barbacenia macrantha ITS2 endophytic leaf	11	PRJNA522264	SRP186109	SRR8585401	JGI Project ID 1157475
Amplicon	Barbacenia macrantha ITS2 endophytic leaf	7	PRJNA522264	SRP186109	SRR8585376	JGI Project ID 1157475
Amplicon	Barbacenia macrantha ITS2 endophytic leaf	8	PRJNA522264	SRP186109	SRR8585417	JGI Project ID 1157475
Amplicon	Barbacenia macrantha ITS2 endophytic leaf	9	PRJNA522264	SRP186109	SRR8585377	JGI Project ID 1157475
Amplicon	Barbacenia macrantha ITS2 epiphytic leaf	10	PRJNA522264	SRP186109	SRR8585436	JGI Project ID 1157475
Amplicon	Barbacenia macrantha ITS2 epiphytic leaf	11	PRJNA522264	SRP186109	SRR8585392	JGI Project ID 1157475
Amplicon	Barbacenia macrantha ITS2 epiphytic leaf	12	PRJNA522264	SRP186109	SRR8585391	JGI Project ID 1157475
Amplicon	Barbacenia macrantha ITS2 epiphytic leaf	7	PRJNA522264	SRP186109	SRR8585434	JGI Project ID 1157475
Amplicon	Barbacenia macrantha ITS2 epiphytic leaf	8	PRJNA522264	SRP186109	SRR8585395	JGI Project ID 1157475
Amplicon	Barbacenia macrantha ITS2 epiphytic leaf	9	PRJNA522264	SRP186109	SRR8585420	JGI Project ID 1157475
Amplicon	Barbacenia macrantha ITS2 endophytic root	10	PRJNA522264	SRP186109	SRR8585397	JGI Project ID 1157475
Amplicon	Barbacenia macrantha ITS2 endophytic root	11	PRJNA522264	SRP186109	SRR8585425	JGI Project ID 1157475
Amplicon	Barbacenia macrantha ITS2 endophytic root	12	PRJNA522264	SRP186109	SRR8585451	JGI Project ID 1157475
Amplicon	Barbacenia macrantha ITS2 endophytic root	7	PRJNA522264	SRP186109	SRR8585428	JGI Project ID 1157475
Amplicon	Barbacenia macrantha ITS2 endophytic root	8	PRJNA522264	SRP186109	SRR8585435	JGI Project ID 1157475
Amplicon	Barbacenia macrantha ITS2 endophytic root	9	PRJNA522264	SRP186109	SRR8585394	JGI Project ID 1157475
Amplicon	Barbacenia macrantha ITS2 rhizosphere	10	PRJNA522264	SRP186109	SRR8585423	JGI Project ID 1157475
Amplicon	Barbacenia macrantha ITS2 rhizosphere	11	PRJNA522264	SRP186109	SRR8585383	JGI Project ID 1157475
Amplicon	Barbacenia macrantha ITS2 rhizosphere	12	PRJNA522264	SRP186109	SRR8585386	JGI Project ID 1157475
Amplicon	Barbacenia macrantha ITS2 rhizosphere	7	PRJNA522264	SRP186109	SRR8585419	JGI Project ID 1157475
Amplicon	Barbacenia macrantha ITS2 rhizosphere	8	PRJNA522264	SRP186109	SRR8585438	JGI Project ID 1157475
Amplicon	Barbacenia macrantha ITS2 rhizosphere	9	PRJNA522264	SRP186109	SRR8585412	JGI Project ID 1157475
Amplicon	Barbacenia macrantha ITS2 endophytic stem	10	PRJNA522264	SRP186109	SRR8585442	JGI Project ID 1157475
Amplicon	Barbacenia macrantha ITS2 endophytic stem	12	PRJNA522264	SRP186109	SRR8585437	JGI Project ID 1157475
Amplicon	Barbacenia macrantha ITS2 endophytic stem	7	PRJNA522264	SRP186109	SRR8585453	JGI Project ID 1157475
Amplicon	Barbacenia macrantha ITS2 endophytic stem	8	PRJNA522264	SRP186109	SRR8585452	JGI Project ID 1157475
Amplicon	Barbacenia macrantha ITS2 endophytic stem	9	PRJNA522264	SRP186109	SRR8585454	JGI Project ID 1157475
Amplicon	Barbacenia macrantha ITS2 epiphytic stem	10	PRJNA522264	SRP186109	SRR8585411	JGI Project ID 1157475
Amplicon	Barbacenia macrantha ITS2 epiphytic stem	11	PRJNA522264	SRP186109	SRR8585384	JGI Project ID 1157475
Amplicon	Barbacenia macrantha ITS2 epiphytic stem	12	PRJNA522264	SRP186109	SRR8585430	JGI Project ID 1157475
Amplicon	Barbacenia macrantha ITS2 epiphytic stem	7	PRJNA522264	SRP186109	SRR8585385	JGI Project ID 1157475
Amplicon	Barbacenia macrantha ITS2 epiphytic stem	9	PRJNA522264	SRP186109	SRR8585414	JGI Project ID 1157475
Shotgun	Vellozia epidendroides bulk soil metagenome	1	PRJNA441434	SRP144282	SRR7091522	IMG Genome ID 3300021372
Shotgun	Vellozia epidendroides bulk soil metagenome	2	PRJNA441435	SRP144284	SRR7091524	IMG Genome ID 3300021444
Shotgun	Vellozia epidendroides bulk soil metagenome	3	PRJNA441436	SRP144283	SRR7091523	IMG Genome ID 3300021439
Shotgun	Vellozia epidendroides rhizosphere metagenome	1	PRJNA441428	SRP144277	SRR7091408	IMG Genome ID 3300021441
Shotgun	Vellozia epidendroides rhizosphere metagenome	2	PRJNA441429	SRP144278	SRR7091409	IMG Genome ID 3300021361
Shotgun	Vellozia epidendroides rhizosphere metagenome	3	PRJNA441430	SRP144279	SRR7091410	IMG Genome ID 3300021358
Shotgun	Barbacenia macrantha exposed rock metagenome	7	PRJNA441437	SRP144289	SRR7091756	IMG Genome ID 3300021953
Shotgun	Barbacenia macrantha exposed rock metagenome	8	PRJNA441438	SRP144286	SRR7091543	IMG Genome ID 3300021374
Shotgun	Barbacenia macrantha exposed rock metagenome	9	PRJNA441439	SRP144292	SRR7091760	IMG Genome ID 3300021362
Shotgun	Barbacenia macrantha rhizosphere metagenome	7	PRJNA441431	SRP166902	SRR8113281	IMG Genome ID 3300021377
Shotgun	Barbacenia macrantha rhizosphere metagenome	8	PRJNA441432	SRP166903	SRR8113283	IMG Genome ID 3300021388
Shotgun	Barbacenia macrantha rhizosphere metagenome	9	PRJNA441433	SRP166904	SRR8113284	IMG Genome ID 3300021384
